# Supplementary material for: Bias, Study Quality, and Confounding in Temporomandibular Disorder Research Compared to General Orthodontic Studies: A Systematic Review and Meta-Analysis
Source: J Clin Med. 2025 Dec 17;14(24):8907. doi: 10.3390/jcm14248907 (PMC12734166; doi:10.3390/jcm14248907)
Supplement: Supplementary file 1 [file jcm-14-08907-s001.zip]

Archive with 7 entries (7 files):
- Supplementary checklist.pdf
- Supplementary File S1.pdf
- Supplementary Table S1.xlsx
- Supplementary Table S2.xlsx
- Supplementary Table S3.xlsx
- Supplementary Table S4.xlsx
- Supplementary Table S5.xlsx
