# Supplementary material for: Bias, Study Quality, and Confounding in Temporomandibular Disorder Research Compared to General Orthodontic Studies: A Systematic Review and Meta-Analysis
Source: J Clin Med. 2025 Dec 17;14(24):8907. doi: 10.3390/jcm14248907 (PMC12734166; doi:10.3390/jcm14248907)
Supplement: Supplementary file 1 [file jcm-14-08907-s001.zip › Supplementary Table S1.xlsx]

## Sheet: S2
Author(s), year	Title of Article	Reason for Exclusion
Abed & Brin, 2010	Early headgear effect on the eruption pattern of maxillary second molars.	Study type
Aboulnaga et al., 2022	Evaluation of Remineralization Potential of Remin Pro Forte vs Remin Pro on White Spot Lesions: A Randomized Clinical Trial.	Study outcomes
Abrahamsson et al., 2013	TMD before and after correction of dentofacial deformities by orthodontic and orthognathic treatment.	Study outcomes
Abu Alhaija & Taha, 2021	A comparative study of initial changes in pulpal blood flow between conventional and self‑ligating fixed orthodontic brackets during leveling and alignment stage	Study outcomes
Abu Alhaija et al., 2019	A comparative study of initial changes in pulpal blood flow between clear aligners and fixed orthodontic appliances.	Study outcomes
Afacan et al., 2018	Effect of orthodontic force magnitude on cytokine networks in gingival crevicular fluid: a longitudinal randomized split‑mouth study.	Study outcomes
Agarwal et al., 2016	A radiographic study of external apical root resorption in patients treated with single‑phase fixed orthodontic therapy	Study type
Ahn et al., 2016	Morphologic evaluation of dentoalveolar structures of mandibular anterior teeth during augmented corticotomy‑assisted decompensation.	Study type
Ahrari et al., 2012	Early versus delayed rebonding of orthodontic brackets.	Study methods
Al‑Abdallah et al., 2021	Traditional vs digital communication channels for improving compliance with fixed orthodontic treatment: A randomized controlled trial	Study focus
Alam & Ganji, 2021	Nano‑Bio Fusion Gingival Gel in the management of fixed orthodontic treatment‑induced gingivitis	Study outcomes
Alam et al., 2024	Nanoparticles in Preventing Biofilm Formation on Orthodontic Brackets: Clinical Study.	Study outcomes
Alam, 2023	Effects of Low‑Level Laser Therapy on Orthodontic Tooth Movement: evaluation of bony changes via 3D CBCT	Study type
Al‑Attar & Abid, 2022	The Effect of Vitamin D3 on the Alignment of Mandibular Anterior Teeth: A Randomized Controlled Clinical Trial.	Study focus
Alavi et al., 2021	Effect of different surface treatment with Panavia V5 on shear bond strength of metal brackets to silver amalgam.	Study methods
Alayyash et al., 2025	Effect of Various Orthodontic Adhesives on Shear Bond Strength After Thermal Cycling.	Study methods
Albhaisi et al., 2020	Enamel demineralization during clear aligner orthodontic treatment compared with fixed appliance therapy, evaluated with quantitative light‑induced fluorescence: A randomized clinical trial.	Study outcomes
Alfailany et al., 2024	Evaluation of patient‑reported outcome measures (PROMs) associated with the acceleration of canine retraction by piezosurgery in comparison with low‑level laser therapy: A three‑arm randomized controlled clinical trial.	Study outcomes
Alfawal et al., 2020	Evaluation of patient‑centered outcomes associated with the acceleration of canine retraction by using minimally invasive surgical procedures: A randomized clinical controlled trial.	Study outcomes
Alfawzan, 2024	Evaluation of patient acceptance and compliance with clear aligners vs. lingual braces: A randomized trial.	Study outcomes
Alhasyimi et al., 2018	Effect of mangosteen peel extract as an antioxidant agent on the shear bond strength of orthodontic brackets bonded to bleached teeth.	Study methods
Almeida et al., 1994	Effect of different time intervals between sealant application and bracket bond on adhesive strength.	Study methods
Almosa et al., 2019	Enamel demineralization around two different orthodontic bracket adhesive systems: An in vivo study.	Study outcomes
Al‑Ubaydi & Al‑Groosh, 2024	Do the Various Indirect Bonding Techniques Provide the Same Accuracy for Orthodontic Bracket Placement? (Randomized Clinical Trial).	Study methods
Aly et al., 2018	Success rates and factors associated with failure of temporary anchorage devices: A prospective clinical trial.	Study type
Amini et al., 2015	Effects of fixed orthodontic treatment using conventional versus metal‑injection molding brackets on salivary nickel and chromium levels: a double‑blind randomized clinical trial.	Study outcomes
Amra et al., 2007	Xeno III self‑etching adhesive in orthodontic bonding: The next generation.	Study methods
Anderson et al., 2002	The effects of argon laser irradiation on enamel decalcification: An in vivo study.	Study outcomes
Angelieri et al., 2014	Long‑term treatment effects of the FR‑2 appliance: a prospective evaluation 7 years post‑treatment.	Study type
Antonarakis et al., 2017	Gingival recessions of lower incisors after proclination by orthodontics alone or in combination with anterior mandibular alveolar process distraction osteogenesis.	Study type
Araújo et al., 2015	Debris and friction of self‑ligating and conventional orthodontic brackets after clinical use.	Study methods
Archambault et al., 2010	A comparison of torque expression between stainless steel, titanium molybdenum alloy, and copper nickel‑titanium wires in metallic self‑ligating brackets.	Study methods
Arnold et al., 2002	Bonding of stainless steel brackets to enamel with a new self‑etching primer.	Study methods
Arponen et al., 2020	Treatment compliance of adolescent orthodontic patients with headgear activator and twin‑block appliance assessed prospectively using microelectronic wear‑time documentation.	Study outcomes
Artun et al., 1987	Hygiene status associated with different types of bonded, orthodontic canine‑to‑canine retainers. A clinical trial.	Study outcomes
Asarsa et al., 2025	Comparative Analysis of Shear Bond Strength between Orthodontic Brackets Adhered Using Self‑Etching Adhesives and Conventional Adhesives.	Study methods
Askin Ekinci et al., 2025	Traditional vs. orthodontic extraction of impacted teeth related to the inferior alveolar nerve: a randomized control trial.	Study focus
Athanasiou et al., 1992	Skeletal stability after surgical correction of mandibular prognathism by vertical ramus osteotomy	Study focus
Atik et al., 2017	Soft tissue effects of three different Class II/1-camouflage treatment strategies	Study type
Atik et al., 2022	No-primer adhesive vs. self-adhesive resin: bonding strength following LED curing	Study methods
Atilla et al., 2019	QLF-based comparison of enamel demineralization between direct and indirect bonding (single-centre RCT)	Study outcomes
Attishia et al., 2014	Incidence of bracket failure during orthognathic surgery: a comparison of two MMF techniques	Study focus
Ba-Hattab et al., 2023	Leveling the curve of Spee using different sized archwires: a randomized clinical trial of blood flow changes	Study outcomes
Bailleau et al., 2012	One phase or two-phase orthodontic treatment: comparisons	Study type
Banks & Richmond, 1994	Enamel sealants: a clinical evaluation of their value during fixed appliance therapy.	Study outcomes
Banks, Burn, & O’Brien, 1997	A clinical evaluation of the effectiveness of including fluoride into an orthodontic bonding adhesive.	Study outcomes
Baratieri et al., 2012	In situ evaluation of orthodontic elastomeric chains.	Study methods
Barbieri et al., 2013	Biochemical markers of bone metabolism in gingival crevicular fluid during early orthodontic tooth movement.	Study outcomes
Başaran et al., 2009	Comparison of a recently developed nanofiller self-etching primer adhesive with other self-etching primers and conventional acid etching.	Study methods
Batista et al., 2017	Herbst appliance with skeletal anchorage versus dental anchorage… study protocol for a randomised controlled trial.	Study type
Batra et al., 2006	Alkaline phosphatase activity in gingival crevicular fluid during canine retraction	Study outcomes
Baumrind et al., 1996	The decision to extract: Part II. Analysis of clinicians’ stated reasons for extraction	Study type
Baumrind, 1998	Adult orthodontic therapy: extraction versus non-extraction	Study type
Bayram et al., 2011	Shear bond strength of orthodontic brackets to aged resin composite surfaces: effect of surface conditioning	Study methods
Baysal & Uysal, 2010	Resin-modified glass ionomer cements for bonding orthodontic retainers	Study methods
Baysal et al., 2008	Effects of high-intensity curing lights on microleakage under bonded lingual retainers	Study methods
Baysal et al., 2016	Evaluation of enamel demineralization in adolescents after rapid maxillary expansion using the quantitative light-induced fluorescence method: A randomized controlled clinical trial	Study outcomes
Baysal et al., 2016	Evaluation of enamel demineralization in adolescents after rapid maxillary expansion using the quantitative light-induced fluorescence method: a randomized controlled clinical trial	Study outcomes
Bazargani et al., 2021	Effects on nasal airflow and resistance using two different RME appliances: a randomized controlled trial	Study focus
Bazzucchi et al., 1999	Evidence of correction of open bite malocclusion using Active Vertical Corrector treatment	Study type
Bechtold et al., 2013	Distalization pattern of the maxillary arch depending on the number of orthodontic miniscrews	Study type
Bengtsson et al., 2019	A comparison of cost-effectiveness of computer-assisted 2- and 3-dimensional planning techniques in orthognathic surgery	Study focus
Bertl et al., 2020	Does the time-point of orthodontic space-closure initiation after extraction affect gingival cleft development? A randomized clinical trial	Study outcomes
Bhalla & Kalha, 2013	Miniscrew design and bone response: Defining a correlation	Study outcomes
Bishara et al., 2008	Shear Bond Strength of a New High Fluoride Release Glass Ionomer Adhesive	Study methods
Bishara et al., 2008	Enamel Cracks and Ceramic Bracket Failure during Debonding In Vitro	Study methods
Bishop et al., 2014	A randomized crossover study comparing two mandibular repositioning appliances for treatment of obstructive sleep apnea	Study focus
Bock & Ruf, 2013	Class II division 2 treatment – does skeletal maturity influence success and stability?	Study type
Bock et al., 2015	Removable plate treatment of anterior forced crossbite: Effectiveness, efficiency, and potential outcome predictors	Study type
Bolamperti et al., 2012	Tissue response during self-ligating treatment	Study outcomes
Bollen et al., 2003	Activation time and material stiffness of sequential removable orthodontic appliances. Part 1 (additional methodological pages)	Study type
Bollen, 2011	Interceptive Orthodontic Treatment of Class II Malocclusions is Slightly More Successful with Headgear/Biteplane than with Bionator Treatment	Study type
Bondemark et al., 1995	Human dental pulp and gingival tissue after static magnetic field exposure	Study outcomes
Bondemark et al., 1998	Long-term effects of orthodontic magnets on human buccal mucosa — a clinical, histological and immunohistochemical study	Study outcomes
Booij et al., 2013	Class II treatment by extraction of maxillary first molars or Herbst appliance: dentoskeletal and soft tissue effects in comparison	Study type
Bosoni et al., 2023	Comparison between digital and conventional impression techniques in children on preference, time and comfort: A crossover randomized controlled trial	Study methods
Bothur et al., 1998	Stability of Le Fort I osteotomy with advancement: A comparison of single maxillary surgery and a two-jaw procedure	Study type
Botticelli et al., 2011	Two- versus three-dimensional imaging in subjects with unerupted maxillary canines	Study methods
Bousquet et al., 2006	In vivo comparison of force decay between injection molded and die-cut stamped elastomers	Study methods
Bozkurt et al., 2020	Comparison of 2 treatment protocols using fixed functional appliances in Class II malocclusion: treatment results and stability.	Study type
Brignardello-Petersen, 2018	No evidence of differences important to patients between bonded and vacuum-formed retainers after 1 year of use.	Study type
Brosh et al., 2005	In vivo debonding strength and enamel damage in two orthodontic debonding methods.	Study methods
Brosh et al., 2005	Effects of buccal versus lingual surfaces, enamel conditioning procedures and storage duration on brackets debonding characteristics.	Study methods
Buckley et al., 1999	An evaluation of the changes in maxillary pulpal blood flow associated with orthognathic surgery.	Study focus
Çağlı Karcı & Baka, 2021	Names of Place: Confines	Study focus
Caldas et al., 2017	Stability of beta-titanium T-loop springs preactivated by gradual curvature	Study methods
Canay et al., 2000	The effect of enamel air abrasion on the retention of bonded metallic orthodontic brackets.	Study methods
Canuto et al., 2010	Influence of rapid palatal expansion on maxillary incisor alignment stability (long-term comparison of RME vs no RME).	Study type
Cao et al., 2009	Cephalometric study of slow maxillary expansion in adults.	Study type
Caprioglio et al., 2014	Comparative evaluation of molar distalization therapy with erupted second molar: Segmented vs Quad Pendulum appliance.	Study type
Carlstedt et al., 1996	Effect of palatal plate therapy in children with Down syndrome: A 1-year study.	Study focus
Carlstedt et al., 2001	Long-term effects of palatal plate therapy on oral motor function in children with Down syndrome.	Study focus
Carlstedt et al., 2003	A four-year longitudinal study of palatal plate therapy in children with Down syndrome: effects on orofacial function and speech	Study focus
Carstensen, 1995	Effect of reduction of phosphoric acid concentration on the shear bond strength of brackets	Study methods
Çehreli et al., 2012	Effects of a fluoride-containing casein phosphopeptide–amorphous calcium phosphate complex on the shear bond strength of orthodontic brackets	Study methods
Chan et al., 2004	A new method for volumetric measurement of orthodontically induced root resorption craters	Study methods
Charavet et al., 2019	Patient-reported outcomes measures (PROMs) following a piezocision-assisted versus conventional orthodontic treatments: a randomized controlled trial in adults	Study outcomes
Charavet et al., 2021	Disentangling the effects of CAD/CAM customized appliances and piezocision in orthodontic treatment: New evidence	Study type
Charavet et al., 2023	Patient’s and Practitioner’s Experiences of a First Face-to-Face vs. Remote Orthodontic Consultation: A Randomized Controlled Trial	Study focus
Charavet, 2019	Localized Piezoelectric Alveolar Decortication for Orthodontic Treatment in Adults: A Randomized Controlled Trial (AAOMS oral abstract)	Study type
Chaudhary et al., 2020	A randomized clinical trial—transfer accuracy of two indirect bonding techniques	Study methods
Chen et al., 2011	Effect of early Class II treatment on the incidence of incisor trauma	Study outcomes
Chen et al., 2012	Accuracy and Repeatability of Computer Aided Cervical Vertebra Landmarking in Cephalogram	Study methods
Chen et al., 2015	A new method to evaluate the positional stability of a self-drilling miniscrew	Study methods
Chen et al., 2024	Application effect of behavioral cognition combined with psychological intervention on orthodontic patients	Study focus
Chen, Will, & Niederman, 2002	Analysis of efficacy of functional appliances on mandibular growth (systematic review)	Study type
Cheng et al., 2011	Bond strength of orthodontic light-cured resin-modified glass ionomer cement	Study methods
Dalessandri et al., 2013	Self-ligating fully customized lingual appliance and chair-time reduction: a typodont study followed by a randomized clinical trial	Study outcomes
Daniels et al., 2017	Comparison of surgical and non-surgical orthodontic treatment approaches on occlusal and cephalometric outcomes in Class II Division 1	Study type
de Almeida et al., 2013	A comparative anchorage control study between conventional and self-ligating bracket systems using differential moments	Study type
de Araújo Gurgel et al., 2020	Nomes de lugar: confim	Study focus
de Britto Teixeira et al., 2013	Treatment of obstructive sleep apnea with oral appliances	Study focus
de Freitas et al., 2004	Long-term stability of anterior open bite extraction treatment in the permanent dentition	Study type
de Paula et al., 2013	One-year assessment of surgical outcomes in Class III patients using CBCT	Study focus
de Ruiter et al., 2010	Orthodontic treatment results following grafting autologous mandibular bone to the alveolar cleft	Study focus
De Sousa, Valladares-Neto, & Normando, 2021	The prediction of impacted versus spontaneously erupted mandibular third molars	Study methods
de Souza, Semeghini, Kroll, & Berzin, 2008	Oral myofunctional and electromyographic evaluation… in Class II/1 malocclusion submitted to first premolar extraction	Study outcomes
Deane et al., 2009	Comparison of mandibular advancement splint and tongue stabilizing device in obstructive sleep apnea: A randomized controlled trial	Study focus
Deguchi et al., 2011	Comparison of orthodontic treatment outcomes in adults with skeletal open bite between conventional edgewise treatment and implant-anchored orthodontics	Study type
Dhayanidhi et al., 2024	Effect of NSAIDs in the Tooth Movement in Orthodontic Treatment	Study focus
Dhingra et al., 2013	Effect of 980-nm diode laser-aided circumferential supracrestal fiberotomy on fluorosed root surfaces	Study methods
do Egito Vasconcelos et al., 2006	Surgically assisted rapid maxillary expansion: a preliminary study	Study focus
Dolce et al., 2000	Skeletal stability after mandibular advancement with rigid versus wire fixation	Study focus
Dolce et al., 2005	Centrographic analysis of 1-phase versus 2-phase treatment for Class II malocclusion	Study type
Dort & Brant, 2008	A randomized, controlled, crossover study of a noncustomized tongue-retaining device for sleep-disordered breathing	Study focus
Dovgan et al., 1995	Electrothermal debracketing: patient acceptance and effects on the dental pulp	Study outcomes
Dubé et al., 2004	Quantitative Polygraphic Controlled Study on Efficacy and Safety of Oral Splint Devices in Tooth-grinding Subjects	Study focus
Dunn & Taloumis, 2002	Polymerization of orthodontic resin cement with light-emitting diode curing units	Study methods
Dunn, 2007	Shear bond strength of an amorphous calcium-phosphate–containing orthodontic resin cement	Study methods
Dykhouse et al., 2006	A report of the ABO Resident Clinical Outcome Study (the pilot study)	Study type
Ebrahim Zaidan et al., 2025	Reduction in Overall Time with Corticotomy Using Piezosurgery in Orthodontics: A Meta-Analysis of Randomized Clinical Trials	Study type
Edwards et al., 2016	Upper-Airway Collapsibility and Loop Gain Predict the Response to Oral Appliance Therapy in Patients with Obstructive Sleep Apnea	Study focus
El Mozen et al., 2015	Condylar and Occlusal Changes after High Condylectomy and Orthodontic Treatment for Condylar Hyperplasia	Study focus
Elekdag-Turk et al., 2009	Debonding characteristics of a polymer mesh base ceramic bracket bonded with two different conditioning methods	Study methods
Elkordy et al., 2015	Comparison of patient acceptance of the Forsus Fatigue-Resistant Device with and without mini-implant anchorage: a randomized controlled trial	Study outcomes
Enemark et al., 2001	Mandibular bone graft material for reconstruction of alveolar cleft defects: long-term results	Study focus
Ersahan & Sabuncuoğlu, 2015	Effects of magnitude of intrusive force on pulpal blood flow in maxillary molars	Study outcomes
Falkensammer et al., 2014	Impact of extracorporeal shock-wave therapy on the stability of temporary anchorage devices in adults: a randomized, placebo-controlled clinical trial	Study focus
Falkensammer et al., 2015	Impact of extracorporeal shockwave therapy on tooth mobility in adult orthodontic patients: a randomized placebo-controlled clinical trial	Study focus
Falkensammer et al., 2015	Effect of extracorporeal shockwave therapy (ESWT) on pulpal blood flow after orthodontic treatment: a randomized clinical trial	Study outcomes
Fallahinejad Ghajari et al., 2015	Efficacy of Glass Ionomer Cements for Prevention of White Spot Lesions During Orthodontic Banding: A Randomized Clinical Trial	Study outcomes
Faltermeier & Behr, 2009	Effect of bracket base conditioning	Study methods
Fariña et al., 2018	Unilateral sagittal split ramus osteotomy: an alternative for some cases of asymmetric mandibular prognathism	Study focus
Fastuca et al., 2017	Digital evaluation of nasal changes induced by rapid maxillary expansion with different anchorage and appliance design	Study focus
Favero et al., 2007	Removal torque of osseointegrated mini-implants: an in vivo evaluation	Study methods
Faxén Sepanian & Sonnesen, 2017	Incisor root resorption in Class II division 2 patients in relation to orthodontic treatment	Study type
Ferguson et al., 1997	A short-term controlled trial of an adjustable oral appliance for the treatment of mild to moderate obstructive sleep apnoea	Study focus
Filippi et al., 2002	Comfort and discomfort of dental trauma splints—A comparison of a new device (TTS) with three commonly used splinting techniques	Study focus
Gaonkar et al., 2024	Assessing the Impact of AI-Enhanced Diagnostic Tools on the Treatment Planning of Orthodontic Cases: An RCT	Study focus
Ghaleb et al., 2024	Evaluation of enamel surface integrity after orthodontic bracket debonding: comparison of three different system[s]	Study methods
Ghassemi et al., 2014	Soft-tissue changes associated with different surgical procedures for treating Class III patients	Study focus
Ghiz et al., 2009	Effects of sealant and self-etching primer on enamel decalcification. Part II: An in-vivo study.	Study outcomes
Ghouraba et al., 2024	Comparative evaluation of treatment of angular bone defect related to over-erupted tooth using guided tissue regeneration (GTR) followed by orthodontic intrusion (OI) versus OI followed by GTR: a controlled clinical trial.	Study focus
Grünheid et al., 2016	Effect of clear aligner therapy on the buccolingual inclination of mandibular canines and the intercanine distance	Study type
Guarita et al., 2015	Effect of different surface treatments for ceramic bracket base on bond strength of rebonded brackets	Study methods
Guimarães et al., 2013	Superficial morphology and mechanical properties of in vivo aged orthodontic ligatures	Study outcomes
Gujar et al., 2019	Cytokine levels in gingival crevicular fluid during orthodontic treatment with aligners compared to conventional labial fixed appliances: a 3-week clinical study	Study outcomes
Güleç-Ergün et al., 2024	Comparison of the accuracy of three interproximal reduction methods used in clear aligner treatment	Study methods
Güler et al., 2015	Evaluation of salivary total oxidant-antioxidant status and DNA damage of children undergoing fixed orthodontic therapy	Study outcomes
Güngör et al., 2013	Effects of different bleaching methods on shear bond strengths of orthodontic brackets	Study methods
Guo et al., 2016	Consequences of orthodontic treatment in malocclusion patients: clinical and microbial effects in adults and children	Study type
Guruprasada et al., 2013	A comparative analysis of peri-implant bone levels of immediate and conventionally loaded implants	Study focus
Hafez et al., 2011	Cytotoxicity, genotoxicity, and metal release in patients with fixed orthodontic appliances: A longitudinal in-vivo study	Study outcomes
Hahn et al., 2008	The use of a neodymium–iron–boron magnet device for positioning a multi-stranded wire retainer in lingual retention—a pilot study in humans	Study methods
Haik & Yassir, 2025	Efficiency of PETG thermoplastic material to functional and expansion forces in orthodontic applications: An experimental study	Study methods
Hajrassie & Khier, 2007	In-vivo and in-vitro comparison of bond strengths of orthodontic brackets bonded to enamel and debonded at various times	Study methods
Haj-Younis et al., 2016	A randomized controlled trial comparing two lingual orthodontic brackets in terms of speech performance and patients’ acceptance in correcting Class II Division 1 malocclusion	Study outcomes
Hamamcı et al., 2011	Identification of interleukin-2, -6, and -8 levels around miniscrews during orthodontic tooth movement	Study outcomes
Hamata et al., 2009	Comparative evaluation of the efficacy of occlusal splints fabricated in centric relation or maximum intercuspation in temporomandibular disorders patients	Study focus
Hamdani et al., 2016	Effect of pre-etching with 37% orthophosphoric acid on the shear bond strength of orthodontic brackets bonded using a self-etching primer-adhesive system	Study methods
Hamersky et al., 1980	The effect of orthodontic force application on the pulpal tissue respiration rate in the human premolar	Study outcomes
Hammad & Enan, 2013	In vivo effects of two acidic soft drinks on shear bond strength of metal orthodontic brackets with and without resin infiltration treatment	Study methods
Hammad & Knösel, 2016	Efficacy of a new sealant to prevent white spot lesions during fixed orthodontic treatment: a 12-month RCT	Study outcomes
Han et al., 2013	Pulp vitality and histologic changes in human dental pulp after the application of moderate and severe intrusive orthodontic forces	Study outcomes
Han et al., 2020	Extreme intrusive force affects the expression of c-Fos and MMP-9 in human dental pulp tissues	Study outcomes
Hannah et al., 1989	Long-term clinical evaluation of toothpaste and oral rinse containing sanguinaria extract in controlling plaque, gingival inflammation, and sulcular bleeding in orthodontic treatment	Study outcomes
Harazaki et al., 2001	The Nd-YAG laser is useful in prevention of dental caries during orthodontic treatment	Study outcomes
Hariharan et al., 2014	Split-mouth comparison of Physics forceps and extraction forceps in orthodontic extraction of upper premolars	Study focus
Harradine et al., 1998	The effect of extraction of third molars on late lower incisor crowding: A randomized controlled trial	Study focus
Harris et al., 1992	Shear peel bond strengths of esthetic orthodontic brackets	Study methods
Hatrom et al., 2021	Pulp volume changes after piezocision-assisted tooth movement: a randomized clinical trial	Study outcomes
He et al., 2013	Camouflage treatment of skeletal Class III malocclusion with multiloop edgewise arch wire and modified Class III elastics by maxillary mini-implant anchorage	Study type
He et al., 2016	Comparative assessment of fluoride varnish and fluoride film for remineralization of post-orthodontic white spot lesions… a randomized controlled clinical trial	Study outcomes
Heil et al., 2017	Lateral cephalometric analysis for treatment planning in orthodontics based on MRI compared with radiographs: A feasibility study	Study methods
Heinig & Hartmann, 2008	Study on the efficacy of a sealant (Light Bond™) in preventing decalcification during multibracket therapy	Study outcomes
Heinz et al., 2018	Evaluation of two-dimensional lateral cephalogram and three-dimensional CBCT superimpositions: a comparative study	Study methods
Heliövaara et al., 2022	Scandcleft randomized trials… dental arch relationships and dental indices at 5, 8, and 10 years	Study focus
Hemashree & Padmanabhan, 2025	Evaluation of ZnO nanoparticle-coated elastomeric modules… S. mutans and enamel mineralization — a randomized split-mouth trial	Study outcomes
Hennig et al., 2023	A Newly Developed Orthodontic-Logopedic Screening Procedure for Myofunctional Dysfunctions—A Pilot Study	Study focus
Heravi et al., 2013	Evaluation of shear bond strength of orthodontic brackets using trans-illumination technique with different curing profiles of LED light-curing unit in posterior teeth	Study methods
Heravi, Ahrari, & Tanbakuchi, 2018	Effectiveness of MI Paste Plus and Remin Pro on remineralization and color improvement of post-orthodontic white spot lesions	Study outcomes
Heredia Rizo et al., 2012	A Newly Developed Orthodontic-Logopedic Screening Procedure for Myofunctional Dysfunctions—A Pilot Study	Study focus
Heryumani Sulandjari, Chairunnisa, & Alhasyimi, 2019	Effect of Dentifrice Containing Crab-Shell Chitosan on the Accumulation of Dental Plaque in Fixed Orthodontic Appliances Patients: A Randomized Controlled Trial	Study outcomes
Heshmat et al., 2014	The effect of recommending a CPP-ACPF product on salivary and plaque pH levels in orthodontic patients: A randomized cross-over clinical trial	Study outcomes
Hess, Campbell, Honeyman, & Buschang, 2011	Determinants of enamel decalcification during simulated orthodontic treatment	Study methods
Hichens et al., 2005	Practical aspects to undertaking research in the primary care setting: experience from two studies	Study type
Hicks, 1994	Readers’ Forum: Mandibular changes during functional appliance treatment	Study type
Higgins et al., 2024	The effect of text message reminders on compliance with Twin Block appliances: A randomised controlled trial	Study outcomes
Hildebrand et al., 2007	Argon laser vs conventional visible light-cured orthodontic bracket bonding: An in-vivo and in-vitro study	Study methods
Hirani & Sherriff, 2006	Bonding characteristics of a self-etching primer and precoated brackets: an in vitro study	Study methods
Hobbelink et al., 2015	Synergistic effect of wire bending and salivary pH on surface and mechanical properties of stainless steel archwires	Study methods
Hodge et al., 2004	A randomized clinical trial comparing the accuracy of direct versus indirect bracket placement	Study methods
Hoekstra-van Hout et al., 2024	Direct versus fully digital indirect bracket bonding: a split-mouth randomized clinical trial on accuracy	Study methods
Hoffman et al., 2015	A prospective randomized clinical trial into the capacity of a toothpaste containing NovaMin to prevent white spot lesions and gingivitis during orthodontic treatment	Study outcomes
Hoffmann et al., 2013	Pubertal status of children and adolescents during orthodontic treatment	Study type
Hoffmann et al., 2025	Accuracy of guided insertion of orthodontic temporary anchorage devices comparing two different 3D-printed surgical guide designs: a randomized controlled trial	Study methods
Holberg et al., 2005a	Cone-Beam Computed Tomography in Orthodontics: Benefits and Limitations	Study methods
Holberg et al., 2005b	Three-Dimensional Soft Tissue Prediction Using Finite Elements: Clinical Application	Study methods
Horan & Al-Khateeb, 2023	Comparison of three orthodontic bonding systems in white spot lesion development: a randomized clinical trial	Study outcomes
Hou et al., 2021	Soft tissue facial changes among adult females during alignment stage: a 3D geometric morphometric study	Study type
Houb-Dine et al., 2017	Topographic and chemical surface modifications to metal brackets after a period in the mouth	Study methods
Hoybjerg et al., 2013	Evaluation of 3 retention protocols using the ABO cast and radiograph evaluation	Study type
Hu et al., 2021	Dental follicles promote soft tissue management in surgical exposure of labially impacted maxillary canine	Study focus
Huang et al. 2013	Effectiveness of MI Paste Plus and PreviDent fluoride varnish for treatment of white spot lesions: a randomized controlled trial	Study outcomes
Huntley, 2008	Letters to the Editor (comment on SEP vs conventional bonding RCT)	Study type
Hussein & Ismail, 2023	Influence of reminder on enhancing compliance in patients with fixed orthodontic appliances (RCT)	Study outcomes
Isci et al., 2011	Effects of fluorosis on the shear bond strength of orthodontic brackets bonded with a self-etching primer	Study methods
Isherwood et al., 2019	Teaching orthodontic emergencies using the “flipped classroom” method of teaching—a mixed-methods RCT	Study focus
Ishida et al., 2011	Shear bond strength of rebonded brackets after removal of adhesives with Er,Cr:YSGG laser	Study methods
Israel et al., 2011	A comparison of traditional and computer-aided bracket placement methods	Study methods
Iwasaki et al., 2021	Nasal ventilation and rapid maxillary expansion (RME): a randomized trial	Study focus
Ize-Iyamu et al., 2013	Comparing the 810 nm diode laser with conventional surgery in orthodontic soft-tissue procedures	Study focus
Jaber et al., 2021	Evaluation of FDM vs DLP printing accuracy for dental models used to fabricate clear aligners	Study methods
Jablonski-Momeni et al., 2019	Randomised in-situ trial of self-assembling peptide matrix P11-4 to prevent artificial caries lesions	Study outcomes
Jablonski-Momeni et al., 2020	Impact of self-assembling peptides on remineralisation of early enamel lesions adjacent to brackets	Study methods
Jablonski-Momeni et al., 2021	Use of bioluminescence measurements for detection of artificial demineralization adjacent to orthodontic brackets	Study methods
Jackson et al., 2018	Diagnostic accuracy of intraoral photographic orthodontic records	Study methods
Jacob et al., 2021	Effects of stress relaxation in beta-titanium cantilevers used in orthodontic mechanics	Study methods
Jadad et al., 2011	Spectrophotometric evaluation of color alterations with a new dental bleaching product in patients wearing orthodontic appliances	Study outcomes
Jaiswal et al., 2021	Nomes de lugar: confim (philosophy article)	Study focus
Jamshidi et al., 2018	Evaluation of scalp hair nickel and chromium level changes in patients with fixed orthodontic appliance: a one-year follow-up study	Study outcomes
Janson et al., 2000	A radiographic comparison of apical root resorption after orthodontic treatment with 3 different fixed appliance techniques	Study type
Janson et al., 2017	Prevalence of extraction space reopening in different orthodontic treatment protocols	Study type
Jarjoura et al., 2006	Caries risk after interproximal enamel reduction	Study outcomes
Ji et al., 2021	Effects of customized resin base on bonding strength of spherical self-ligating brackets	Study methods
Jia et al., 2016	Effects of Hawley retainer and vacuum-formed retainer on articulation of Chinese speech (RCT)	Study outcomes
Jiang et al., 2015	Hounsfield Unit Change in Root and Alveolar Bone during Canine Retraction	Study outcomes
Jin et al., 2024	Effect of carbamide peroxide on biomechanical properties of vacuum-formed retainers: A split-mouth randomized controlled trial	Study outcomes
Johnston, 1998	A comparative analysis of Class II treatments: a retrospective/prospective alternative	Study type
Johnston, 2006	Early treatment 2005: Déjà vu all over again	Study type
Josell, 2011	Interceptive Orthodontic Treatment may be Effective in Reducing the Severity of Developing Malocclusion	Study type
Joss et al., 2013	Neurosensory and functional evaluation in distraction osteogenesis of the anterior mandibular alveolar process	Study type
Jung et al., 2007	Early loading of palatal implants (ortho-type II): a prospective multicenter randomized controlled clinical trial — Study protocol	Study type
Jung, 2021	Factors influencing treatment efficiency: A prospective cohort study	Study type
Kabalan et al., 2015	Nasal airway changes in bone-borne and tooth-borne rapid maxillary expansion treatments	Study focus
Kaje et al., 2024	Assessing the Efficacy of Early versus Late Orthodontic Intervention in the Management of Class II Malocclusion: A Comparative Analysis	Study type
Kalha, 2002	Evidence-based orthodontics (Letter)	Study type
Kalra et al., 2014	Evaluation of orthodontic mini-implant placement: a CBCT study	Study methods
Kalra et al., 2022	Wearability and preference of mouthguard during sport in patients with fixed appliances: a randomized clinical trial	Study outcomes
Kannan & Padmanabhan, 2019	Icon® resin infiltration vs Clinpro™ XT varnish for white-spot lesions: a randomized controlled trial	Study outcomes
Kapila et al., 2020	Use of Physics Forceps in Atraumatic Orthodontic Extractions of Bilateral Premolars: A Randomized Control Clinical Study	Study focus
Kapit, 2008	Does atropine sulphate improve orthodontic bond survival? (Readers’ Forum letter + authors’ reply)	Study type
Karabiber & Eglenen, 2024	3D-printed indirect bonding trays: transfer accuracy of bar vs shell design in a prospective, randomized clinical trial	Study methods
Karjalainen et al., 1997	Prevention of temporomandibular disorder-related signs and symptoms in orthodontically treated adolescents: a 3-year follow-up randomized trial	Study outcomes
Kaur et al., 2017	SEM evaluation of enamel surface changes and enamel microhardness around orthodontic brackets after application of CO₂ laser, Er,Cr:YSGG laser and fluoride varnish: An in vivo study.	Study outcomes
Kaur et al., 2022	Assessment of Impact of Fluoride on Mechanical Properties of NiTi and CuNiTi Orthodontic Archwires: An In Vitro Study.	Study methods
Kawaguchi et al., 2020	Effects of bioactive glass coating by electrophoretic deposition on esthetical, bending, and frictional performance of orthodontic stainless steel wire.	Study methods
Kawakami et al., 2004	Effect of surgical reduction of the tongue on dentofacial structure following mandibular setback.	Study focus
Kaya & Bilgiç Zortuk, 2023	Comparison of Enamel Discoloration using Flash-Free and Conventional Adhesive Brackets with Different Finishing Protocols.	Study outcomes
Khajah et al., 2020	Influence of radiograph type, training & experience on CVM reproducibility	Study methods
Khandakji & Ghafari, 2019	Evaluation of commonly used occlusal indices in determining orthodontic treatment need	Study outcomes
Khaneh Masjedi et al., 2016	Fixed treatment with conventional vs MIM brackets: hair Ni/Cr levels (double-blind RCT)	Study outcomes
Kharkar & Kotrashetti, 2010	Transport dentoalveolar distraction osteogenesis–assisted rapid canine retraction	Study type
Khattab et al., 2013	Speech performance & oral impairments with lingual vs labial fixed appliances (RCT)	Study outcomes
Khattab et al., 2022	C-lingual retractor vs lingual brackets: speech & oral discomfort (RCT)	Study outcomes
Khlef et al., 2023	Patient-centered outcomes with flapless vs traditional corticotomy during en-masse retraction: two-arm randomized controlled trial	Study outcomes
Khoshbin et al., 2019	Sensibility threshold of dental pulp to EPT in teeth under fixed orthodontic treatment with 0.014 and 0.012 NiTi archwires	Study outcomes
Kim & Baek, 2013	Change in maxillary incisor inclination during surgical-orthodontic treatment of skeletal Class III (extraction vs non-extraction)	Study focus
Kim et al., 2010	Midpalatal miniscrews for orthodontic anchorage: factors affecting clinical success	Study type
Kim et al., 2013	Postsurgical stability after mandibular setback with minimal orthodontic preparation following upper premolar extraction	Study focus
Kim et al., 2021	Comparing intra-observer variation and external variations of a fully automated cephalometric analysis with a cascade convolutional neural net	Study methods
King, 2011	Early Orthodontic Growth Modification Treatment for Class II Patients may Provide Better Skeletal and Dental Outcomes… (EBDP commentary on Tulloch RCT)	Study type
Kinzinger & Diedrich, 2005	Skeletal Effects in Class II Treatment with the Functional Mandibular Advancer (FMA)	Study type
Kinzinger, Frye, & Diedrich, 2009	Class II Treatment in Adults: Camouflage Orthodontics, Dentofacial Orthopedics and Orthognathic Surgery—A Cephalometric Study	Study type
Kitahara et al., 2010	Changes in the pharyngeal airway space and hyoid bone position after mandibular setback surgery…	Study focus
Kivovics et al., 2024	Computer-assisted open exposure of palatally impacted canines for orthodontic eruption: A randomized clinical trial	Study focus
Kjellberg et al., 2022	Apical root resorptions in girls with Turner syndrome: a controlled longitudinal study	Study type
Kloukos et al., 2025	Effect of orthodontic treatment with fixed appliances on the development of gingival recession: A prospective controlled study	Study outcomes
Kloukos et al., 2025	Does incisor inclination change during orthodontic treatment affect gingival thickness and the width of keratinized gingiva? A prospective controlled study	Study outcomes
Knaup et al., 2020	Effects of 445-nm diode laser-assisted debonding of metallic brackets on shear bond strength and enamel surface morphology	Study methods
Knaup et al., 2021	Effect of the caries-protective self-assembling peptide P11-4 on shear bond strength of metal brackets	Study methods
Knösel et al., 2010	Suitability of orthodontic brackets for rebonding and reworking following removal by air pressure pulses and conventional debracketing techniques	Study methods
Knösel et al., 2010	A controlled evaluation of oral screen effects on intra-oral pressure curve characteristics	Study outcomes
Knösel et al., 2012	Increased susceptibility for white-spot lesions by surplus orthodontic etching exceeding bracket base area	Study outcomes
Knösel et al., 2016	Occurrence and severity of enamel decalcification… during treatment with two different lingual appliances	Study outcomes
Kolhatkar et al., 2024	Efficacy of Novel PRP Loop versus Opus Loop for anterior en-masse retraction: Randomised clinical trial protocol	Study type
Korkmaz et al., 2020	Effect of laser application on microtensile bond strength of an orthodontic adhesive to water-aged composite	Study methods
Koroluk et al., 2003	Incisor trauma and early treatment for Class II Division 1 malocclusion	Study outcomes
Krell, Courey, & Bishara, 1993	Orthodontic bracket removal using conventional and ultrasonic debonding techniques: enamel loss and time requirements	Study methods
Kumar et al., 2025	Effect of oral systemic administration of vitamin D on the rate of maxillary canine retraction: A randomized controlled trial	Study focus
Kurimori	ACPA Annual Meeting 2021 Abstracts	Study type
Kurt Demirsoy et al., 2024	The effect of antimicrobial peptide–added adhesive resins on shear bond strength and ARI of orthodontic brackets	Study methods
Küseler et al., 2021	Scandcleft trial of primary surgery for unilateral cleft lip and palate: Craniofacial cephalometrics at 8 years	Study focus
Kustarci & Sokucu, 2010	Effect of CHX, Clearfil Protect Bond, and KTP laser on microleakage under metal orthodontic brackets with thermocycling	Study methods
Kutay et al., 2021	Comparison of objective wear time between monoblock and twin-block appliances measured by microsensor	Study outcomes
Lamper et al., 2012	Does a reduction of polymerization time and bonding steps affect the bond strength of brackets?	Study methods
Latić Hodžić et al., 2018	Shear Bond Strength of Orthodontic Brackets Luted with RMGIC After Er:YAG Laser Etching with Two Pulse Modes Using a Digitally Controlled “X-Runner” Handpiece	Study methods
Lawrence, 2004	Orthodontic outreach clinics—no marked advantages or disadvantages	Study type
Lazaridis et al., 2021	Color changes of maxillary and mandibular incisors following surgical orthodontic treatment: A prospective controlled clinical pilot study	Study outcomes
Lazzaretti et al., 2014	Histologic Evaluation of Human Pulp Tissue after Orthodontic Intrusion	Study outcomes
Lee et al., 2017	Lip line changes in Class III facial asymmetry patients after orthodontic camouflage treatment, one-jaw surgery, and two-jaw surgery: A preliminary study	Study focus
Lee, Chung, & Baek, 2007	Treatment Outcomes of Orthodontic Treatment, Corticotomy-Assisted Orthodontic Treatment, and Anterior Segmental Osteotomy for Bimaxillary Dentoalveolar Protrusion	Study focus
Leite, Fagundes, Aragón, Dias, & Normando, 2016	Cleansing orthodontic brackets with air-powder polishing: effects on frictional force and debris	Study methods
Li et al., 2017	Changes in condylar position after BSSRO with and without Le Fort I osteotomy via a surgery-first approach in mandibular prognathism with facial asymmetry	Study focus
Lin et al., 2021	Comparative stability and outcomes of two surgical approaches for correction of class III asymmetry with lip or occlusal cant	Study focus
Lin et al., 2025	Evaluation of the vertical alterations of the upper second molars after the alignment and leveling phase using the MBT technique	Study type
Lino & Vigorito, 2013	Correction to: Mandibular response after rapid maxillary expansion in class II growing patients…	Study type
Lione et al., 2018	Spine deviations and orthodontic treatment of asymmetric malocclusions in children: randomized clinical trial.	Study outcomes
Lippold et al., 2012	Vertical changes in patients with complete unilateral and bilateral cleft lip, alveolus and palate.	Study type
Lisson et al., 2004	Evaluation of maxillary miniscrew-anchored molar distalization appliance versus clear aligners in adults with Class II malocclusion: study protocol for a randomized controlled trial	Study type
Liu et al., 2025	Comparison of adhesion forces developed by foil mesh of various dimensions applied in combination with composites of different viscosity	Study methods
Lombardo et al., 2013	Quantitative objective and subjective assessment of the quality of treatment of patients with distal occlusion	Study type
Losev et al., 2022	Effect of clear and fixed aligners on smooth surface of teeth analyzed by Universal Visual Scoring System	Study outcomes
Madian & Elfouly, 2023	Cephalometric changes in pharyngeal airway dimensions after functional treatment with twin block versus myobrace: a randomized clinical trial	Study focus
Mahmoudzadeh et al., 2019	Effect of CO₂ Laser on the Prevention of White Spot Lesions During Fixed Orthodontic Treatment: A Randomized Clinical Trial	Study outcomes
Mahran et al., 2024	Comparison of the accuracy of two techniques for three-dimensional digital indirect bonding of orthodontic brackets: A randomized controlled trial	Study methods
Maino et al., 2022	Long-term skeletal and dentoalveolar effects of hybrid rapid maxillary expansion and facemask treatment in growing skeletal Class III patients: a retrospective follow-up study	Study type
Major et al., 2011	Mechanical effects of third-order movement in self-ligated brackets by the measurement of torque expression	Study methods
Majumdar et al., 2005	The ‘Chesterfield stent’: an aid to the placement of midpalatal implants	Study methods
Mandall & Malik, 2007	Scientific evidence for pre-adjusted edgewise mechanics	Study type
Marini et al., 1999	A retentive system for intra-oral fluoride release during orthodontic treatment	Study outcomes
Marklund & Legrell, 2010	An orthodontic oral appliance: a randomized, controlled pilot study	Study focus
Markovic et al., 2024	Influence of casein phosphopeptide-amorphous calcium phosphate on the surface topography and composition of nickel-titanium archwires during orthodontic treatment	Study outcomes
Maspero et al., 2020	Hyrax versus transverse sagittal maxillary expander: An assessment of arch changes on dental casts. A retrospective study	Study type
Matos de Souza & Macedo de Menezes, 2008	Nickel, chromium and iron levels in the saliva of patients with simulated fixed orthodontic appliances	Study outcomes
Mattick et al., 2001	Fluoride-releasing elastomeric modules reduce decalcification: a randomized controlled trial	Study outcomes
Maurya et al., 2011	New generation of color bonding: A comparative in vitro study	Study methods
Maurya et al., 2019	Effects of Low-Intensity Pulsed Ultrasound Therapy on the Temporomandibular Joint Complex in Conjunction With a Fixed Functional Appliance	Study focus
Maurya et al., 2022b	Evaluation of pre- and post-treatment masticatory and bite force efficiency in patients undergoing fixed orthodontic treatment and orthognathic surgery using T-Scan Novus occlusal analysis: A factorial randomized controlled trial	Study outcomes
McAlinden et al., 2005	Report of an adverse incident in a randomized clinical trial	Study type
McIntyre & Devlin, 2010	Secondary Alveolar Bone Grafting (CLEFTSiS) 2000–2004	Study focus
McNally et al., 2005	A randomized controlled trial comparing the quadhelix and the expansion arch for the correction of crossbite (commentary/summary)	Study type
Mecenas et al., 2020	Stainless steel or titanium mini-implants? A systematic review	Study type
Medeiros et al., 2018	Tissue repair after selective alveolar corticotomy in orthodontic patients: A preliminary study	Study outcomes
Meikle, 2005	Guest editorial: What do prospective randomized clinical trials tell us about the treatment of Class II malocclusions? A personal viewpoint	Study type
Meinzer et al., 2025	Autogenous Tooth Transplantation of Canines—A Prospective Clinical Study on the Influence of Adjunctive Antibiosis and Patient-Related Risk Factors During Initial Healing	Study focus
Melgaço et al., 2014	Rapid maxillary expansion effects: An alternative assessment method by means of cone-beam tomography	Study type
Meloti et al., 2014	Lateral cephalometric diagnosis of asymmetry in Angle Class II subdivision compared to Class I and II	Study methods
Mendonça et al., 2017	In situ effect of enamel salivary exposure time and type of intraoral appliance before an erosive challenge	Study focus
Mercuri et al., 2013	Dental anomalies and clinical features in patients with maxillary canine impaction: A retrospective study	Study type
Mew, 2005	Yijin Ren’s review of the randomized orthodontic trial (letter & reply)	Study type
Meyer-Marcotty et al., 2012	Head orthesis therapy in infants with unilateral positional plagiocephaly: an interdisciplinary approach to broadening the range of orthodontic treatment	Study focus
Miclotte et al., 2013	Position of lower wisdom teeth and their relation to the alveolar nerve in orthodontic patients treated with and without extraction of premolars: a longitudinal study	Study type
Millett et al., 2005	Chlorhexidine-modified glass ionomer for band cementation? An in vitro study	Study methods
Miresmaeili et al., 2014	Effect of carbon dioxide laser irradiation on enamel surface microhardness around orthodontic brackets	Study outcomes
Mirhashemi et al., 2018	Comparative efficacy of Er,Cr:YSGG and Er:YAG lasers for etching of composite for orthodontic bracket bonding	Study methods
Mirhashemi et al., 2018	Comparative study of the effect of Er:YAG and Er,Cr:YSGG lasers on porcelain: etching for the bonding of orthodontic brackets	Study methods
Mishima et al., 2009	The effect of tooth bleaching on the enamel surface and the tensile force to debond orthodontic brackets	Study methods
Mitchell et al., 2022	Quantitative evaluation of training method in placing miniscrews in orthodontic graduate program	Study focus
Mohd Zain et al., 2022	Multivariate versus univariate spectrum analysis of dentine sialophosphoprotein (DSPP) for root resorption prediction: a clinical trial	Study methods
Molina-Barahona et al., 2025	Radiographic Evaluation in Alveolar Preservation Using Platelet-Rich Fibrin: A Randomized Controlled Trial	Study focus
Mollabashi et al., 2023	Evaluation of Nano TiO₂ Modified Orthodontic Composite Effects on S. mutans Population and Enamel Demineralization…: a Split-Mouth RCT	Study outcomes
Montasser et al., 2015	In vitro study of the potential protection of sound enamel against demineralization	Study methods
Montasser, 2011	Effect of applying a sustained force during bonding orthodontic brackets on the adhesive layer and on shear bond strength	Study methods
Montenegro-Arana et al., 2016	Randomized Double-blind Clinical Trial of Bleaching Products in Patients Wearing Orthodontic Devices	Study outcomes
Moradi et al., 2018	Effects of debonding of orthodontic brackets on topography and surface roughness of composite restorations	Study methods
Moralis et al., 2016	The effects of surgical expansion of the maxillary arch and its consequences for the incisor axis	Study outcomes
Moravedje Torbaty et al., 2024	Vertical and transverse treatment effects of Invisalign First system compared to Hyrax maxillary expanders with fixed appliances in mixed dentition patients	Study type
Mousavi et al., 2022	Evaluation of the Effects of a Nonthermal Atmospheric Pressure Plasma Jet on the Prevention of Enamel Demineralization during Fixed Bracket Treatment	Study methods
Mu et al., 2023	The tooth movement efficiency of different orthodontic thermoplastics for clear aligners: study protocol for a randomized controlled clinical trial	Study type
Murakami et al., 2016	A single-center, open-label, randomized controlled clinical trial to evaluate the efficacy and safety of the indirect bonding technique	Study type
Murakami-Malaquias-Silva et al., 2020	Evaluation of the effects of photobiomodulation on orthodontic movement of molar verticalization with mini-implant: a randomized double-blind protocol study	Study type
Nagani & Ahmed, 2023	Comparison of multistranded wire and fiber-reinforced composite retainers effects on periodontium: A randomized clinical trial	Study outcomes
Nambiar et al., 2025	Comparative evaluation of changes in levels of cytokine – IL-1β in GCF… piezocision and corticotomy assisted orthodontics	Study outcomes
Nanjannawar et al., 2024	Evaluation of Bisphenol-A Release from Vacuum-formed Retainers after Immersion in Distilled Water using High Performance Liquid Chromatography: A Randomised Clinical Trial	Study outcomes
Nassif et al., 2017	Comparative study of root resorption of maxillary incisors in patients treated with lingual and buccal orthodontics	Study type
Natarajan et al., 2011	Evaluation of the genotoxic effects of fixed appliances on oral mucosal cells and the relationship to nickel and chromium concentrations: An in-vivo study	Study outcomes
Nee et al., 2014	Longitudinal monitoring of demineralization peripheral to orthodontic brackets using cross polarization optical coherence tomography	Study outcomes
Niemi et al., 2015	The effect of adenoidectomy on occlusal development and nasal cavity volume in children with recurrent middle ear infection	Study focus
Nishi et al., 2021	Surface electromyography (sEMG) activity of masticatory muscle (masseter and temporalis) with three different types of orthodontic bracket	Study outcomes
Noorollahian & Khaleghi, 2023	Effect of hydrochloric acid, sodium hypochlorite, and autoclave sterilization on the force characteristics of orthodontic NiTi-closed coils	Study methods
Noorollahian & Zakizade, 2021	Effect of immersion in hydrochloric acid and sodium hypochlorite and autoclave sterilization on the force characteristics of orthodontic nickel-titanium open coils	Study methods
Norrhem & Marklund, 2016	An oral appliance with or without elastic bands to control mouth opening during sleep—a randomized pilot study	Study focus
Norris et al., 1986	Retention of orthodontic bands with new fluoride-releasing cements	Study methods
Nuñez-Solano et al., 2022	Effects of Three Remineralizing Agents in the Shear Bond Strength of Orthodontic Brackets	Study methods
O’Brien et al., 2000	The effect of orthodontic referral guidelines: a randomised controlled trial	Study focus
O’Brien et al., 2001	Are specialist outreach clinics for orthodontic consultation effective? A randomised controlled trial	Study focus
O’Brien, 2001	Orthodontic growth modification	Study type
O’Brien, 2006	Is early treatment for Class II malocclusion effective? Results from a randomized controlled trial	Study type
O’Brien, Wright, & Mandall, 2003	How to … do a randomized controlled trial	Study type
O’Reilly & Featherstone, 1987	Demineralization and remineralization around orthodontic appliances: An in vivo study	Study outcomes
O’Reilly et al., 2013	Effectiveness of a sealant compared with no sealant in preventing enamel demineralization in patients with fixed orthodontic appliances: A prospective clinical trial	Study outcomes
O’Sullivan et al., 1995	Mandibular advancement splint: An appliance to treat snoring and obstructive sleep apnea	Study focus
Øgaard et al., 2001	Effects of combined application of antimicrobial and fluoride varnishes in orthodontic patients	Study outcomes
Ogawa et al., 2020	In vivo assessment of the corrosion of nickel–titanium orthodontic archwires by SEM and AFM	Study methods
Ogihara & Tarnow, 2015	Efficacy of forced eruption/EMD with FDBA or DFDBA in infrabony defects: A randomized trial	Study focus
Oh et al., 2018	Dentinal tubule sealing effects of 532-nm DPSS laser, gallic acid/Fe³⁺ complex, and desensitizers	Study methods
Oliadarani et al., 2018	Histopathological Evaluation of Dental Pulp of Primary Teeth Pulpotomized with Formocresol with/without a Capping Agent: A Randomized Clinical Trial	Study focus
Ono et al., 1996	The effect of the tongue retaining device on awake genioglossus muscle activity in patients with obstructive sleep apnea	Study focus
Oosterkamp et al., 2016	Effectiveness of a clinical guideline to improve dental health among orthodontically treated patients: study protocol for a cluster randomized controlled trial	Study type
Ortega et al., 2019	Evaluation of the use of photobiomodulation following the placement of elastomeric separators — Protocol for a randomized controlled clinical trial	Study type
Ortu et al., 2017	Electromyographic evaluation in children orthodontically treated for skeletal Class II malocclusion: Comparison of two treatment techniques	Study outcomes
Ostby et al., 2007	Influence of self-etchant application time on bracket shear bond strength	Study methods
Ota & Arai, 2015	Prevalence and patterns of tooth agenesis in Angle Class II Division 2 malocclusion in Japan	Study type
Othman & Harradine, 2007	Tooth-size discrepancy and Bolton’s ratios: the reproducibility and speed of two methods of measurement	Study methods
Öztaş et al., 2012	The effect of enamel bleaching on the shear bond strengths of metal and ceramic brackets	Study methods
Öztürk et al., 2012	Genotoxic effects of banding procedure with different orthodontic cements on human oral mucosa cells	Study outcomes
Padisar et al., 2018	Assessment of TNF-α and interleukin-6 level in gingival crevicular fluid during orthodontic tooth movement: a randomized split-mouth clinical trial	Study outcomes
Pangrazio-Kulbersh et al., 2001	Stability of skeletal Class II correction with two surgical techniques: the sagittal split ramus osteotomy and the total mandibular subapical alveolar osteotomy	Study outcomes
Pangrazio-Kulbersh, Kaczynski, & Shunock, 1999	Early treatment outcome assessed by the Peer Assessment Rating index	Study type
Papakostopoulou & Hurst, 2018	Customised fixed appliance systems and treatment duration	Study type
Park et al., 2009	Influence of flowable resins on the shear bond strength of orthodontic brackets	Study methods
Park, Han, & Baek, 2014	Comparison of tooth development stage of the maxillary anterior teeth before and after secondary alveolar bone graft	Study focus
Parker et al., 2017	A randomized controlled trial of a patient decision-making aid for orthodontics	Study outcomes
Parrini et al., 2018	Postural changes in orthodontic patients treated with clear aligners: A rasterstereographic study	Study outcomes
Paschos et al., 2005	Investigation of maxillary tooth sizes in patients with palatal canine displacement	Study type
Paschos et al., 2006	Investigation of shear-peel bond strength of orthodontic brackets on enamel after using Pro Seal™	Study methods
Paschos et al., 2008	Orthodontic attachments and chlorhexidine-containing varnish effects on gingival health	Study outcomes
Pascotto et al., 2004	In vivo effect of a resin-modified glass ionomer cement on enamel demineralization around orthodontic brackets	Study outcomes
Patel, Moles, & Cunningham, 2008	Factors affecting information retention in orthodontic patients	Study focus
Paul et al., 2024	Assessing the Different Nanoparticle-Reinforced Bonding Agents on the Shear Bond Strength of Orthodontic Brackets	Study methods
Pawlak, 2014	Orthodontic informed consent considering information load and serial position effect (Master’s thesis)	Study focus
Pazzini et al., 2016	Nickel-free vs conventional braces for patients allergic to nickel: gingival and blood parameters during and after treatment	Study outcomes
Peled et al., 2005	Treatment of osseous cleft palate defects: A preliminary evaluation of novel treatment modalities	Study outcomes
Pereira et al., 2021	Frequency of awake bruxism behavior in orthodontic patients: randomized clinical trial	Study focus
Pérez Idarraga et al., 2023	Randomized clinical trial on the effect of intermittent vibrational force application during orthodontic treatment with aligners on RANKL and OPG concentrations in crevicular fluid	Study outcomes
Perillo et al., 2014	Comparison between rapid and mixed maxillary expansion through an assessment of dento-skeletal effects on posteroanterior cephalometry	Study type
Perinetti et al., 2004	Aspartate aminotransferase activity in pulp of orthodontically treated teeth	Study outcomes
Perinetti et al., 2005a	Alkaline phosphatase activity in dental pulp of orthodontically treated teeth	Study outcomes
Perinetti et al., 2005b	Lactate dehydrogenase activity in human gingival crevicular fluid during orthodontic treatment: a controlled, short-term longitudinal study	Study outcomes
Perinetti et al., 2012	Surface corrosion and fracture resistance of two nickel-titanium-based archwires induced by fluoride, pH, and thermocycling: an in vitro comparative study	Study methods
Perrini et al., 2016/2017	Caries prevention in orthodontics—high-fluoride varnish performance in vivo in preventing white-spot lesions	Study outcomes
Pilli et al., 2022	An extensive comparison of the clinical efficiency of APF and NaF rinses in the prevention of white spot lesions during fixed orthodontic treatment: A randomized controlled trial	Study outcomes
Pinheiro et al., 2014	Longitudinal stability of rapid and slow maxillary expansion	Study type
Pinheiro et al., 2022	A cleft-customized occlusal rating system to assess orthodontic occlusal improvement in patients with unilateral cleft lip and palate	Study methods
Pinzan-Vercelino et al., 2021	Comparison of enamel surface roughness and color alteration after bracket debonding and polishing with different burs	Study methods
Pisarla et al., 2024	Comparative Analysis of Alkaline Phosphatase Levels in Gingival Crevicular Fluid: A Three-Time Point Study Comparing Clear Aligners and Fixed Orthodontic Appliances	Study outcomes
Pithon et al., 2022	Effectiveness of chewing gum containing CPP-ACP for remineralisation of demineralised enamel around orthodontic brackets: an in situ study	Study focus
Posnick & Kinard, 2019	Orthognathic Surgery Has a Significant Positive Effect on Perceived Personality Traits and Perceived Emotional Expressions in Long Face Subjects	Study outcomes
Prado et al., 2013	Stability of surgically assisted rapid palatal expansion: A randomized trial	Study focus
Prado et al., 2014	Stability of surgically assisted rapid palatal expansion with and without retention analyzed by 3-dimensional imaging	Study focus
Prahl et al., 2005	Infant orthopedics in UCLP: effect on feeding, weight, and length — a randomized clinical trial (Dutchcleft)	Study focus
Praxedes-Neto et al., 2012	In vivo remineralization of acid-etched enamel in non-brushing areas as influenced by fluoridated orthodontic adhesive and toothpaste	Study outcomes
Qiu et al., 2021	Using orthodontic elastic traction during the active period of distraction osteogenesis to increase…the effect	Study focus
Qodcieh et al., 2017	Force degradation of orthodontic latex elastics: An in-vivo study	Study type
Rafflenbeul et al., 2021	How do general dental practitioners perceive and deal with orthodontic bonded retainers?	Study type
Ramazanzadeh et al., 2009	Histological changes in human dental pulp following application of intrusive and extrusive orthodontic forces	Study outcomes
Rana et al., 2013	Evaluation of surgically assisted rapid maxillary expansion with piezosurgery versus oscillating saw and chisel osteotomy — a randomized prospective trial	Study outcomes
Reichert et al., 2013	Influence of time after extraction on the development of gingival invagination: study protocol for a multicenter pilot randomized controlled clinical trial	Study type
Rix et al., 2001	Comparison of bond strength of three adhesives: composite resin, hybrid GIC, and glass-filled GIC	Study methods
Ruf & Pancherz, 2004	Orthognathic surgery and dentofacial orthopedics in adult Class II Division 1 treatment: Mandibular sagittal split osteotomy versus Herbst appliance	Study outcomes
Rutili et al., 2023	Long-term effects produced by early treatment of Class III malocclusion with rapid maxillary expansion and facemask followed by fixed appliances: a multicentre retro-prospective controlled study	Study type
Ryou et al., 2008	Use of flowable composites for orthodontic bracket bonding	Study methods
Sahtout et al., 2022	Effect of cigarette smoking on alveolar bone thickness and density in patients undergoing leveling and alignment…: a controlled clinical trial	Study outcomes
Saleh & Abdulla Hassan, 2024	Evaluation: double slot brackets vs single slots for first stage orthodontic treatment by PAR and ABO indices	Study type
Sami, Ali, & Farooqui, 2023	Effects of Alt-RAMEC protocol with facemask therapy in cleft lip palate patients…	Study type
Sander & Sander, 2004	The influence of intermittent forces during daytime application of the SIII appliance	Study methods
Sayinsu et al., 2007	Effect of blood and saliva contamination on bond strength of brackets bonded with a protective liquid polish and a light-cured adhesive	Study methods
Schaneveldt & Foley, 2002	Bond strength comparison of moisture-insensitive primers	Study methods
Seehra et al., 2022	Study protocol for the management of impacted maxillary central incisors: the iMAC Trial	Study type
Şen et al., 2021	OCT evaluation of orthodontic surface sealants: a 12-month follow-up randomized clinical trial	Study outcomes
Senestraro et al., 2013	Minimally invasive resin infiltration of arrested white-spot lesions: A randomized clinical trial	Study outcomes
Severens et al., 1998	Short-term cost-effectiveness analysis of presurgical orthopedic treatment in children with complete unilateral cleft lip and palate	Study focus
Shafiei et al., 2019	Comparison of shear bond strength of orthodontic brackets bonded with a universal adhesive using different etching methods	Study methods
Shah et al., 2018	Comparative assessment of conventional and light-curable fluoride varnish in the prevention of enamel demineralization during fixed appliance therapy: a split-mouth randomized controlled trial	Study outcomes
Silva et al., 2021	Prevention of non-cavitated lesions with fluoride and xylitol varnishes during orthodontic treatment: a randomized clinical trial	Study outcomes
Singh et al., 2015	Evaluation of various treatment modalities in sleep bruxism	Study focus
Singh et al., 2016	Effects of various remineralizing agents on the outcome of post-orthodontic white spot lesions (WSLs): a clinical trial	Study outcomes
Sivakumar et al., 2008 letters & replies	Letters to the Editor on “Long-term clinical evaluation of bracket failure with a self-etching primer: a randomized controlled trial”	Study type
Sjögren et al., 2012	Mandibular incisor alignment and dental arch changes 1 year after extraction of deciduous canines	Study focus
Sjöholm et al., 1994	Mandibular advancement with dental appliances in obstructive sleep apnoea	Study focus
Sköld et al., 1994	Four-year study of caries inhibition of intensive Duraphat application in 11–15-year-old children	Study outcomes
Sköld et al., 2004	Effect of topical applications of a chlorhexidine–thymol-containing varnish on fissure caries – assessment after 7 years	Study outcomes
Sköld-Larsson et al., 2013	Effect of fluoridated milk on enamel demineralization adjacent to fixed orthodontic appliances	Study outcomes
Sköld-Larsson, Modéer, & Twetman, 2000	Fluoride concentration in plaque in adolescents after topical application of different fluoride varnishes	Study outcomes
Skulski, 2019	Rehearsal’s effect on recall and comprehension of orthodontic informed consent (MS Thesis)	Study focus
Smyth & Noar, 2019	Preventing white spot lesions with fluoride pastes (commentary on RCT)	Study focus
Soares Tenório et al., 2020	In vitro evaluation of enamel surface roughness and morphology after orthodontic debonding: traditional cleanup systems versus polymer bur	Study methods
Stecksén-Blicks et al., 2007	Caries-preventive effectiveness of a fluoride varnish: A randomized controlled trial in adolescents with fixed orthodontic appliances	Study outcomes
Stein et al., 2018	Influence of photobiomodulation therapy on gingivitis induced by multi-bracket appliances: A split-mouth randomized controlled trial	Study outcomes
Tamimi et al., 2021	Bite force changes after surgical correction of mandibular prognathism in subjects with increased vertical dimension: A prospective clinical trial	Study focus
Tan et al., 2002	Mandibular advancement splints and CPAP in patients with obstructive sleep apnoea: a randomized cross-over trial	Study focus
Tecco et al., 2006	Intra-articular and muscle symptoms and subjective relief during TMJ internal derangement treatment with splints	Study focus
Teng et al., 2015	The effect of early physiotherapy on the recovery of mandibular function after orthognathic surgery for Class III correction: Part I—jaw-motion analysis	Study focus
Thakare et al., 2014	Comparison of 4% articaine and 0.5% bupivacaine anesthetic efficacy in orthodontic extractions: Prospective, randomized crossover study	Study outcomes
Thakur et al., 2024	Effectiveness of traditional band and loop space maintainer vs 3D-printed space maintainer following the loss of primary teeth: a randomized clinical trial	Study focus
Thawaba et al., 2022	Comparison of Enamel Surface Roughness after Bracket Debonding and Adhesive Resin Removal Using Different Burs with and without the Aid of a Magnifying Loupe	Study methods
Thilander & Lennartsson, 2002	A study of children with unilateral posterior crossbite, treated and untreated, in the deciduous dentition	Study type
Thuaksuban et al., 2010	A comparison of autogenous bone graft combined with deproteinized bovine bone and autogenous bone graft alone for treatment of alveolar cleft	Study focus
Thukral et al., 2017	Pentraxin-3 Levels in Gingival Crevicular Fluid during Canine Retraction with Nickel–Titanium Coil Spring and Active Tieback	Study outcomes
Thurman et al., 2011	The effect of an anterior biteplate on dental and skeletal Class II correction using headgears: a cephalometric study	Study type
Thys et al., 2023	In vitro enamel surface roughness analysis of 4 methods for removal of remaining orthodontic adhesive after bracket debonding	Study methods
Tomaževič et al., 2022	Evaluation of fluoride varnish treatment of postorthodontic white spot lesions by visual inspection and laser fluorescence—A randomized controlled study	Study outcomes
Torkan et al., 2014	Clinical and radiographic comparison of the effects of two types of fixed retainers on periodontium—A randomized clinical trial	Study outcomes
Tortop et al., 2018	Treatment with facemask and removable upper appliance versus modified tandem traction bow appliance: the effects on mandibular space	Study type
Trakyali et al., 2008	Conscious hypnosis as a method for patient motivation in cervical headgear wear—A pilot study	Study outcomes
Trakyali et al., 2009	Enamel colour changes at debonding and after finishing procedures using five different adhesives	Study methods
Tremolati et al., 2022	Clinical Performance Evaluation of a Hyaluronic Acid Dental Gel for the Treatment of Traumatic Ulcers in Patients with Fixed Orthodontic Appliances	Study outcomes
Trimpeneers & Dermaut, 1996a	A clinical evaluation of the effectiveness of a fluoride-releasing visible light-activated bonding system to reduce demineralization around orthodontic brackets	Study outcomes
Trites et al., 2004	Bond strength comparison of 2 self-etching primers over a 3-month storage period	Study methods
Tsironi et al., 2023	The effect of mastic mouthwash on halitosis and oral hygiene in orthodontic patients: a randomized clinical trial	Study outcomes
Tsuiki et al., 2001	Effects of a titratable oral appliance on supine airway size in awake non-apneic individuals	Study focus
Tüfekçi et al., 2014	Efficacy of a fluoride-releasing orthodontic primer in reducing demineralization around brackets: An in-vivo study	Study outcomes
Tunca & Kaya, 2021	Effect of various orthodontic adhesives on enamel colour changes after fixed treatment	Study outcomes
Tuncer et al., 2009	Effect of fluoride-releasing light-cured resin on shear bond strength of orthodontic brackets	Study methods
Turk et al., 2007	Saliva Contamination Effect on Shear Bond Strength of Self-etching Primer with Different Debond Times	Study methods
Türkkahraman & Adanir, 2007	Effects of Potassium Nitrate and Oxalate Desensitizer Agents on Shear Bond Strengths of Orthodontic Brackets	Study methods
Turkkahraman & Cetin, 2017	Comparison of two treatment strategies for the early treatment of an anterior skeletal open bite: PBB-VPC vs PBB-HPH	Study type
Türkkahraman et al., 2007	Bleaching and Desensitizer Application Effects on Shear Bond Strengths of Orthodontic Brackets	Study methods
Tyler et al., 2023	Effectiveness of Waterpik® for oral hygiene maintenance in orthodontic fixed appliance patients: A randomized controlled trial	Study outcomes
Tynelius et al., 2014	A cost-minimization analysis of an RCT of three retention methods	Study type
Uysal et al., 2010	In vivo effects of amorphous calcium phosphate-containing orthodontic composite on enamel demineralization around orthodontic brackets	Study outcomes
Uysal et al., 2010	Microleakage of orthodontic band cement at the cement-enamel and cement-band interfaces	Study methods
Uysal et al., 2011	Does a chitosan-containing dentifrice prevent demineralization around orthodontic brackets?	Study outcomes
Vagdouti et al., 2019	Objective evaluation of compliance after orthodontic treatment using Hawley or vacuum-formed retainers: A 2-center randomized controlled trial over a 3-month period	Study outcomes
Vajaria et al., 2011	Evaluation of incisor position and dental transverse dimensional changes using the Damon system	Study type
Valizadeh et al., 2020	In vitro evaluation of shear bond strength of orthodontic metal brackets to aged composite…	Study methods
van der Linden & Dermaut, 1998	White spot formation under orthodontic bands cemented with glass ionomer with or without Fluor Protector®	Study outcomes
van der Veen et al., 2010	Caries outcomes after orthodontic treatment with fixed appliances: do lingual brackets make a difference?	Study outcomes
van Doornik et al., 2025	Effect of a Plaque-Identifying Toothpaste on Plaque Amount in 12–16-Year-Olds With Fixed Orthodontic Appliances: A Randomised, Double-Blind, Controlled Clinical Trial	Study outcomes
Vanderveken et al., 2008	Comparison of a custom-made and a thermoplastic oral appliance for the treatment of mild sleep apnea	Study focus
Varlik & Ulusoy, 2009	Effect of light-cured filled sealant on shear bond strength of metal and ceramic brackets bonded with a resin-modified glass ionomer cement	Study methods
Vasudev, 2016	Nickel titanium coil springs versus stainless steel springs: a randomized clinical trial of two methods of space closure	Study type
Vatturu et al., 2021	Comparative evaluation of the efficacy of the desensitizing and remineralizing agent in the reduction of dentin hypersensitivity after orthodontic debonding — a randomized clinical trial	Study outcomes
Veberiene et al., 2009	Effects of intrusive force on selected determinants of pulp vitality	Study outcomes
Veeroo et al., 2014	Motivation and compliance with intraoral elastics	Study outcomes
Verma & Muthuswamy Pandian, 2021	Bionic effects of nano hydroxyapatite dentifrice on demineralised surface of enamel post orthodontic debonding: in-vivo split-mouth study	Study outcomes
Vig et al., 2019	Particulate production during debonding of fixed appliances: Laboratory investigation and randomized clinical trial	Study outcomes
Vilanova et al., 2018	Class II malocclusion treatment effects with Jones Jig and Distal Jet followed by fixed appliances	Study type
Vilanova et al., 2020	Class II malocclusion treatment changes with the Jones jig, Distal jet and First Class appliances	Study type
Villa et al., 2002	Randomized Controlled Study of an Oral Jaw-Positioning Appliance for the Treatment of Obstructive Sleep Apnea in Children with Malocclusion	Study focus
Villa et al., 2005	Pulp-Dentine Complex Changes and Root Resorption During Intrusive Orthodontic Tooth Movement in Patients Prescribed Nabumetone	Study outcomes
Vinagre et al., 2014	Effect of time on shear bond strength of four orthodontic adhesive systems	Study methods
Visel et al., 2014	Demineralization adjacent to orthodontic brackets after application of conventional and self-etching primer systems	Study outcomes
von Arx et al., 2001	Comparison of a new dental trauma splint device (TTS) with three commonly used splinting techniques	Study focus
Wafaie et al., 2023	Compliance with retainer wear using audiovisual integration and reminder: a randomized clinical trial	Study outcomes
Wagner et al., 2017	Soft tissue changes in patients undergoing intraoral quadrangular Le Fort II osteotomy vs. conventional Le Fort I osteotomy	Study focus
Wahlund et al., 2003	Treatment of temporomandibular disorders among adolescents: a comparison between occlusal appliance, relaxation training, and information	Study outcomes
Wan et al., 2017	Speech effects of Hawley and vacuum-formed retainers by acoustic analysis: A single-center randomized controlled trial	Study outcomes
Wang et al., 2021	Comparison of the impacts of two kinds of brackets on external apical root resorption in orthodontic treatment of bimaxillary protrusion patients	Study type
Wang et al., 2023	Slim the face or not: 3D change of facial soft and hard tissues after third molars extraction—a pilot study	Study outcomes
Wasey et al., 2023	Comparative Evaluation of 0.25% Lemongrass Oil Mouthwash and 0.2% Chlorhexidine Mouthwash in Fixed Orthodontic Patients Suffering from Gingivitis	Study outcomes
Wedler et al., 2006	Treatment outcome in Angle Class II, Division 1 patients in pre-puberty and puberty after jumping-the-bite appliance	Study type
Wezel, 2012	Assessing the MR compatibility of dental retainer wires at 7 tesla (Master’s thesis)	Study type
Wheeler et al., 2006	The timing of Class II treatment (Early Treatment Symposium summary)	Study type
Wilhelmsson et al., 1999	A prospective randomized study of a dental appliance compared with uvulopalatopharyngoplasty in the treatment of obstructive sleep apnoea	Study focus
Wilson et al., 2021	Three-dimensional CBCT comparison of shorty and standard Class II Carriere Motion appliance	Study type
Xu et al., 2018	Bonding Strength of Orthodontic Brackets on Porcelain Surfaces Etched by Er:YAG Laser	Study methods
Xu et al., 2022	Efficacy and safety of piezocision in accelerating maxillary anterior teeth en-masse retraction: study protocol for a randomized controlled trial	Study type
Yadav et al., 2012	Microdamage of the cortical bone during mini-implant insertion with self-drilling and self-tapping techniques: A randomized controlled trial	Study methods
Yagci et al., 2010	Microleakage under orthodontic brackets bonded with the custom base indirect bonding technique	Study methods
Yagci et al., 2011	Rapid maxillary expansion effects on dynamic measurement of natural head position	Study outcomes
Yagci et al., 2016	Effect of 3 cements on white spot lesion formation after full-coverage rapid maxillary expander: A comparative in-vivo study	Study outcomes
Yanaguizawa et al., 2017	Effects of Low-Level Laser Therapy in Orthodontic Patients on Immediate Inflammatory Response After Mini-Implants Insertion: A Preliminary Report	Study outcomes
Yao et al., 2022	The effect of platelet-rich concentrates on orthodontic tooth movement: A review of randomized controlled trials	Study type
Yassaei et al., 2013	Shear bond strength of orthodontic brackets bonded to porcelain following etching with Er:YAG laser versus hydrofluoric acid	Study methods
Yassaei et al., 2022	Comparative evaluation of three methods of adhesive remnant removal after orthodontic bracket debonding	Study methods
Yonekura et al., 2012	Effects of a torsion load on the shear bond strength with different bonding techniques	Study methods
Yoshpe et al., 2025	Effect of orthodontic treatment on traumatized teeth treated by regenerative endodontic procedure	Study type
You et al., 2014	Effect of premolar extraction and presence of the lower third molar on lower second molar angulation in orthodontic treatment	Study type
Youngson et al., 1990	In vitro marginal microleakage associated with five dentine bonding systems and associated composite restorations	Study methods
Yu et al., 2023	Evaluating the effect of digital technology on the learning of orthodontic cephalometric measurement	Study focus
Yuasa et al., 2010	Effects of long-term storage and thermocycling on bond strength of two self-etching primer adhesive systems	Study methods
Yurttadur et al., 2017	The effects of rapid maxillary expansion on voice function	Study outcomes
Zakavi et al., 2014	Evaluation of microleakage of class II dental composite resin restorations cured with LED or QTH dental curing light	Study focus
Zandi et al., 2014	Short-term skeletal and dental changes following bone-borne versus tooth-borne surgically assisted rapid maxillary expansion: A randomized clinical trial study	Study outcomes
Zarif Najafi et al., 2019a	Effect of different surface treatment methods on the shear bond strength of orthodontic brackets to temporary crowns	Study methods
Zarif Najafi et al., 2019b	Effect of different surface treatment on the shear bond strength of metal brackets to bleached and desensitized enamel	Study methods
Zarrabi et al., 2010	Histologic assessment of human pulp response to capping with mineral trioxide aggregate and a novel endodontic cement	Study focus
Zarrabi et al., 2011	Immunohistochemical expression of fibronectin and tenascin in human tooth pulp capped with mineral trioxide aggregate and a novel endodontic cement	Study focus
Zehnder et al., 2006	A comparative study on the disinfection potentials of bioactive glass S53P4 and calcium hydroxide in contra-lateral human premolars ex vivo	Study methods
Zeitounlouian et al., 2023	Does the application of autologous injectable Platelet-Rich Fibrin (i-PRF) affect the patient’s daily performance during the retraction of upper canines?	Study outcomes
Zenóbio et al., 2015	A mixed-model study assessing orthodontic tooth extrusion for the reestablishment of biologic width: A systematic review and exploratory randomized trial	Study focus
Zhang et al., 2017	Efficacy of combined orthodontic-periodontic treatment for patients with periodontitis and its effect on inflammatory cytokines	Study outcomes
Zhang et al., 2021	Clinical efficacy of counterclockwise rotating the functional occlusal plane using micro-implant anchorage	Study type
Zheng et al., 2025	Orthodontic Rubber Band Traction Improves Trainees’ Learning Curve of Colorectal Endoscopic Submucosal Dissection: A Prospective Randomized Study	Study focus
Zhou et al., 2016	Progressive changes in patients with skeletal Class III malocclusion treated by 2-jaw surgery with minimal and conventional presurgical orthodontics: A comparative study	Study focus
Zhou et al., 2024	Effect of Morinda citrifolia juice on the bonding strength and nanoleakage of crowns dentin	Study methods
Zimmer & Rottwinkel, 2004	Assessing patient-specific decalcification risk in fixed orthodontic treatment and its impact on prophylactic procedures	Study outcomes
Zimmer, Gaida, & Dathe, 2016	Compensation of skeletal Class III malocclusion by isolated extraction of mandibular teeth—Part 2: Skeletal, dentoalveolar and soft tissue parameters in comparison with nonextraction Class III therapies	Study type
谢玉亭, 张梦男, & 刘佳, (Yuting Xie, Mengnan Zhang and Jia Liu) 2025	Impact of a Teach-back model via WeChat on the self-management skills of orthodontic patients	Study focus
