# Supplementary material for: Bias, Study Quality, and Confounding in Temporomandibular Disorder Research Compared to General Orthodontic Studies: A Systematic Review and Meta-Analysis
Source: J Clin Med. 2025 Dec 17;14(24):8907. doi: 10.3390/jcm14248907 (PMC12734166; doi:10.3390/jcm14248907)
Supplement: Supplementary file 1 [file jcm-14-08907-s001.zip › Supplementary Table S2.xlsx]

## Sheet: S2
Author(s), Year	Full Title	Outcome / Data Availability Reason
Lundh et al., 1992	Temporomandibular Joint Disk Displacement Without Reduction: Treatment with Flat Occlusal Splint Versus No Treatment	Study focus
Bergström et al., 2008	A Follow-up Study of Subjective Symptoms of Temporomandibular Disorders in Patients Who Received Acupuncture and/or Interocclusal Appliance Therapy 18–20 Years Earlier	No new data created
Hegab et al., 2019	In Reply to “MRI-Based Determination…”	No outcome data
Shin et al., 2025	Effect of Adjunctive Intraoral Balance Appliance… Using Korean Medicine	No outcome data
Cao et al., 2019	About “MRI-based Determination of Occlusal Splint Thickness…”	Study type
Alajbeg et al., 2020	Effect of Occlusal Splint on Oxidative Stress Markers and Psychological Aspects of Chronic Temporomandibular Pain	No randomization or control
Rabel et al., 2024	3D Printed Versus Milled Stabilization Splints…	Study type
Incorvati et al., 2020	Effectiveness of Physical Therapy in Addition to Occlusal Splint…	Study type
Shin et al., 2024	Effect of Adjunctive Intraoral Balance Appliance… Using Korean Medicine	Study type
Namera et al., 2020	Effects of Low-Intensity Pulsed Ultrasound (LIPUS)…	Study focus
Nagata et al., 2015	Efficacy of Stabilisation Splint Therapy Combined with Non-Splint Multimodal Therapy…	Study focus
de Paula Gomes et al., 2014	Effects of Massage Therapy and Occlusal Splint Therapy on Electromyographic Activity…	Study focus
冯兵 (Feng Bing) et al., 2022	Huoxue Huayu Decoction and Dieda Wanhua Oil Hot Compress Combined with Occlusal Splint…	Study focus
Wahlund et al., 2003	Treatment of Temporomandibular Disorders Among Adolescents: A Comparison Between Occlusal Appliance and Relaxation Training	No new data created
