# Supplementary material for: Bias, Study Quality, and Confounding in Temporomandibular Disorder Research Compared to General Orthodontic Studies: A Systematic Review and Meta-Analysis
Source: J Clin Med. 2025 Dec 17;14(24):8907. doi: 10.3390/jcm14248907 (PMC12734166; doi:10.3390/jcm14248907)
Supplement: Supplementary file 1 [file jcm-14-08907-s001.zip › Supplementary Table S3.xlsx]

## Sheet: S3
Group (1 = general; 2 = TMD/TMJ)	Year	Year of Publication Group (1 = <= 2007; 2 = 2008-2014; 3 = 2015-2019; 4 = 2020-2025)	Impact Factor	Funding Source Noted (0 = no; 1 = yes)	Risk of Bias Discussed (0 = no; 1 = yes)	Confounders Considered (0 = no; 1 = yes)	Registered Protocol/Trial (0 = no; 1 = yes)	Followed Reporting Guidelines (0 = no; 1 = yes)	Total Transparency Score (%)	Spin 1: Focus on statistically significant results only (0 = no; 1 = yes)	Spin 2: Claim efficacy despite nonsignificant primary (0 = no; 1 = yes)	Spin 3: Acknowledge nonsig but emphasize benefit (0 = no; 1 = yes)	Spin 4: Recommend treatment despite nonsignificant result (0 = no; 1 = yes)	Spin 5: “Trend toward significance” verbiage (0 = no; 1 = yes)	Total Spin Score (%)
1	2025	4	1.7	0	1	1	1	1	0.8	1	0	0	0	0	0.2
1	2020	4	1.347	0	1	1	1	1	0.8	1	0	0	0	0	0.2
1	2020	4	1.347	0	1	1	1	1	0.8	1	0	0	0	0	0.2
1	2025	4	1.149	0	1	1	1	1	0.8	1	1	0	0	0	0.4
1	2024	4	3.9	0	1	1	1	1	0.8	1	0	0	0	0	0.2
1	2010	2	3.2	0	0	0	0	0	0	1	0	0	0	0	0.2
1	2015	3	3.2	0	0	0	0	1	0.2	1	0	0	0	0	0.2
1	2025	4	2.7	1	1	1	1	1	1	0	0	0	0	0	0
1	2019	3	0.702	0	0	0	0	0	0	1	0	0	0	0	0.2
1	2022	4	1.3	1	1	1	1	1	1	0	0	0	0	0	0
1	2024	4	1.149	0	0	0	1	1	0.4	0	0	0	0	0	0
1	2018	3	1.5	0	0	0	0	0	0	1	0	0	0	0	0.2
1	2022	4	0.702	0	1	1	1	1	0.8	0	0	0	0	0	0
1	2011	2	1.924	0	0	1	0	0	0.2	1	0	0	0	0	0.2
1	2010	2	2.7	0	0	1	1	0	0.4	1	0	0	0	0	0.2
1	2023	4	0.857	1	1	1	1	1	1	1	0	0	0	0	0.2
1	2016	3	2.7	0	0	1	0	0	0.2	1	0	0	0	0	0.2
1	2024	4	1.894	0	1	1	1	1	0.8	0	0	0	0	0	0
1	2002	1	1.347	0	0	1	0	0	0.2	0	0	0	0	0	0
1	2021	4	5	1	1	1	0	1	0.8	1	0	0	0	0	0.1
1	2025	4	2.6	0	0	1	1	0	0.4	0	0	0	0	0	0
1	2020	4	3.2	1	1	1	1	1	1	0	0	0	0	0	0
1	2021	4	3.2	1	1	1	1	1	1	0	0	0	0	0	0
1	2023	4	3.2	0	0	1	0	0	0.2	1	0	0	0	0	0.2
1	2013	2	1.924	1	1	1	1	1	1	0	0	0	0	0	0
1	2011	2	1.924	0	0	1	0	0	0.2	1	0	0	0	0	0.2
1	2006	1	1.9	0	0	0	0	0	0	1	0	0	0	0	0.2
1	2022	4	3.1	1	1	1	1	1	1	0	0	0	0	0	0
1	2022	4	3.2	1	1	1	1	1	1	0	0	0	0	0	0
1	2014	2	3.2	0	0	1	0	0	0.2	1	0	0	0	0	0.2
1	2019	3	0.9	1	0	1	1	1	0.8	0	0	0	0	0	0
1	2023	4	2.1	0	0	1	0	1	0.4	0	0	0	0	0	0
1	2024	4	0.9	0	0	1	0	0	0.2	1	0	0	0	0	0.2
1	2024	4	0.9	0	0	1	0	0	0.2	1	0	0	0	0	0.2
1	2024	4	0.9	0	0	1	0	0	0.2	1	0	0	0	0	0.2
1	2024	4	0.9	0	0	1	0	0	0.2	1	0	0	0	0	0.2
1	2024	4	0.9	0	0	1	0	0	0.2	1	0	0	0	0	0.2
1	2025	4	0.584	0	0	1	0	0	0.2	1	0	0	0	0	0.2
1	2025	4	2.6	1	1	1	1	1	1	1	0	0	0	0	0.2
1	2021	4	2.7	0	1	1	0	1	0.8	0	0	0	0	0	0
1	2006	1	1.924	0	0	1	0	0	0.2	0	0	0	0	0	0
1	2018	3	1.924	0	0	1	0	0	0.2	1	0	0	0	0	0.2
1	2020	4	2.2	0	0	1	0	0	0.2	1	0	0	0	0	0.2
1	2023	4	1.3	0	1	1	1	1	0.8	1	0	0	0	0	0.2
1	2018	3	2.6	1	1	1	1	1	1	0	0	0	0	0	0
1	2022	4	1.3	0	1	1	1	1	0.8	1	0	0	0	0	0.2
1	2023	4	1.3	0	1	1	1	1	0.8	1	0	0	0	0	0.2
1	2013	2	1.924	1	0	1	1	0	0.4	1	0	0	0	0	0.2
1	2012	2	0.693	0	0	1	0	0	0.2	0	0	0	0	0	0
1	2004	1	2.7	1	1	1	0	1	0.8	0	0	0	0	0	0
1	2018	3	1.6	0	0	1	0	1	0.4	1	0	0	0	0	0.2
1	2006	1	2.6	0	0	1	0	0	0.2	0	0	0	0	0	0
1	2020	4	1.6	0	0	1	0	0	0.2	0	0	0	0	0	0
1	2018	3	1.924	1	1	1	1	1	1	0	0	0	0	0	0
1	2025	4	2.6	0	1	1	1	1	0.8	1	0	0	0	0	0.2
1	2023	4	0.887	1	1	1	1	1	1	0	0	0	0	0	0
1	2023	4	3.2	0	1	1	1	1	0.8	0	0	0	0	0	0
1	2015	3	0.887	0	0	1	0	0	0.2	0	0	0	0	0	0
1	2021	4	3.2	0	0	1	1	1	0.6	0	0	0	0	0	0
1	2014	2	2.6	1	0	1	0	0	0.4	0	0	0	0	0	0
1	2007	1	1	0	0	1	0	0	0.2	0	0	0	0	0	0
1	1999	1	1.924	0	0	1	0	0	0.2	0	0	0	0	0	0
1	2019	3	2.1	0	1	1	1	1	0.8	1	0	0	0	0	0.2
1	2025	4	0.9	0	1	1	1	1	0.8	1	0	0	0	0	0.2
1	2024	4	2.6	0	1	1	1	1	0.8	1	0	0	0	0	0.2
1	2020	4	1.924	0	0	1	0	0	0.2	0	0	0	0	0	0
1	2025	4	2.1	0	1	1	1	1	0.8	1	0	0	0	0	0.2
1	2023	4	3.2	0	1	1	1	1	0.8	0	0	0	0	0	0
1	2014	2	2.7	1	1	1	1	1	1	0	0	0	0	0	0
1	2025	4	3.9	1	1	1	1	1	1	0	0	0	0	0	0
1	2016	3	3.2	1	1	1	1	1	1	0	0	0	0	0	0
1	2008	2	2.7	1	0	1	1	1	0.6	0	0	0	0	0	0
1	2011	2	3.2	0	0	0	0	0	0	0	0	0	0	0	0
1	2021	4	3.9	1	0	1	1	1	0.8	0	0	0	0	0	0
1	2014	2	5	0	0	1	0	0	0.2	0	0	0	0	0	0
1	2024	4	4.379	1	0	1	1	1	0.8	0	0	0	0	0	0
1	2023	4	1.149	0	1	1	1	1	0.8	0	0	0	0	0	0
1	2024	4	0.9	0	0	1	0	0	0.2	0	0	0	0	0	0
1	2024	4	2.7	1	0	1	1	1	0.8	0	0	0	0	0	0
1	2019	3	1.924	0	0	1	1	1	0.6	0	0	0	0	0	0
1	2022	4	3.2	0	0	1	1	1	0.6	0	0	0	0	0	0
1	2016	3	3.2	0	0	1	1	1	0.6	1	0	0	0	0	0.2
1	2017	3	3.2	0	0	1	1	1	0.6	1	0	0	0	0	0.2
1	2018	3	1.6	0	1	1	1	1	0.8	0	0	0	0	0	0
1	2020	4	5	0	1	1	1	1	0.8	0	0	0	0	0	0
1	2021	4	2.1	1	1	1	1	1	1	0	0	0	0	0	0
1	2020	4	1.7	1	1	1	1	1	1	0	0	0	0	0	0
1	2008	2	1.924	0	0	1	0	0	0.2	0	0	0	0	0	0
1	1998	1	1.924	0	0	1	0	0	0.2	0	0	0	0	0	0
1	2011	2	3.2	0	1	1	1	1	0.8	0	0	0	0	0	0
1	2018	3	3.2	0	1	1	1	1	0.8	0	0	0	0	0	0
1	1997	1	2.7	0	0	0	0	0	0	0	0	0	0	0	0
1	2023	4	0.9	0	1	1	1	1	0.8	1	0	0	0	0	0.2
1	1996	1	1.4	0	0	0	0	0	0	0	0	0	0	0	0
1	2022	4	5	1	1	1	1	1	1	0	0	0	0	0	0
1	2022	4	3.2	1	1	1	1	1	1	0	0	0	0	0	0
1	2024	4	1.149	0	1	1	1	1	0.8	0	0	0	0	0	0
1	2013	2	0	0	0	1	0	0	0.2	0	0	0	0	0	0
1	2014	2	3.2	0	1	1	1	1	0.8	0	0	0	0	0	0
1	2010	2	2.7	0	1	1	1	1	0.8	0	0	0	0	0	0
1	2014	2	3.2	0	0	0	0	0	0	0	0	0	0	0	0
1	2019	3	3.1	0	1	1	1	1	0.8	0	0	0	0	0	0
1	2019	3	5	0	1	1	1	1	0.8	0	0	0	0	0	0
1	2024	4	3.2	0	1	1	1	1	0.8	0	0	0	0	0	0
1	2020	4	5	1	1	1	1	1	1	0	0	0	0	0	0
1	2009	2	1.924	0	1	1	1	1	0.8	0	0	0	0	0	0
1	2008	2	2.7	0	1	1	1	1	0.8	0	0	0	0	0	0
1	2009	2	1.924	0	1	1	0	1	0.6	0	0	0	0	0	0
1	2009	2	3.2	0	1	1	0	1	0.6	0	0	0	0	0	0
1	2011	2	2.7	0	1	1	0	1	0.6	0	0	0	0	0	0
1	2022	4	3.2	1	1	1	0	1	0.8	0	0	0	0	0	0
1	2022	4	1.2	1	1	1	0	1	0.8	1	0	0	0	0	0.2
1	2023	4	1.3	0	1	1	1	1	0.8	0	0	0	0	0	0
1	2018	3	2.7	0	1	1	0	1	0.6	0	0	0	0	0	0
1	2007	1	1.5	0	1	1	0	1	0.6	0	0	0	0	0	0
1	2007	1	1.5	0	1	1	0	1	0.6	0	0	0	0	0	0
1	2019	3	1.149	0	1	1	1	1	0.6	0	0	0	0	0	0
1	2014	2	0.887	0	1	1	0	1	0.6	0	0	0	0	0	0
1	2011	2	3.2	0	1	1	0	1	0.6	0	0	0	0	0	0
1	2020	4	2.6	0	1	1	1	1	0.8	0	0	0	0	0	0
1	2010	2	1.924	1	1	1	0	1	0.8	0	0	0	0	0	0
1	1995	1	1.4	0	0	1	0	0	0.2	0	0	0	0	0	0
1	2021	4	3.2	1	1	1	1	1	1	0	0	0	0	0	0
1	2019	3	1.932	0	1	1	1	1	0.8	0	0	0	0	0	0
1	2010	2	3.2	1	1	1	1	1	1	0	0	0	0	0	0
1	2013	2	2.7	1	1	1	0	1	0.8	0	0	0	0	0	0
1	2014	2	2.7	1	1	1	0	1	0.8	0	0	0	0	0	0
1	2012	2	3.2	0	1	1	1	1	0.8	0	0	0	0	0	0
1	2014	2	3.2	0	0	1	0	0	0.2	0	0	0	0	0	0
1	2016	3	2.7	1	1	1	1	1	1	0	0	0	0	0	0
1	2019	3	1.924	0	1	1	0	0	0.4	0	0	0	0	0	0
1	2007	1	1.924	0	1	1	1	1	0.8	0	0	0	0	0	0
1	2005	1	1.924	0	1	1	0	0	0.4	0	0	0	0	0	0
1	2024	4	0.887	0	1	1	1	1	0.8	0	0	0	0	0	0
1	2014	2	0.409	0	0	1	0	0	0.2	1	0	0	0	0	0.2
1	2018	3	3.2	1	1	1	1	1	1	0	0	0	0	0	0
1	1995	1	1.924	0	0	1	0	0	0.2	0	0	0	0	0	0
1	2008	2	3.2	1	0	1	0	0	0.4	0	0	0	0	0	0
1	2012	2	1.932	0	1	1	0	0	0.4	0	0	0	0	0	0
1	2004	1	1.347	1	1	1	1	1	1	0	0	0	0	0	0
1	2006	1	1.347	1	1	1	1	1	1	0	0	0	0	0	0
1	2014	2	1.924	0	1	1	0	1	0.6	0	0	0	0	0	0
1	2024	4	0.887	0	1	1	1	1	0.8	0	0	0	0	0	0
1	2013	2	1.924	0	1	1	0	0	0.4	0	0	0	0	0	0
1	2024	4	1.924	0	1	1	1	1	0.8	1	0	0	0	1	0.2
1	2013	2	1.894	0	1	1	1	1	0.8	0	0	0	0	0	0
1	2010	2	3.2	0	0	1	0	0	0.2	1	0	0	0	0	0.2
1	1998	1	1.7	0	0	1	0	0	0.2	0	0	0	0	0	0
1	2004	1	1.924	0	0	1	0	0	0.2	0	0	0	0	0	0
1	2004	1	2.7	0	0	1	0	0	0.2	0	0	0	0	0	0
1	2014	2	3.2	0	1	1	0	1	0.6	1	0	0	0	0	0.2
1	2021	4	1.924	0	1	1	1	1	0.8	1	0	0	0	0	0.2
1	2009	2	1.924	0	1	1	1	1	0.8	0	0	0	0	0	0
1	2020	4	3.2	0	1	1	1	1	0.8	0	0	0	0	0	0
1	2010	2	1.924	0	1	1	1	1	0.8	0	0	0	0	0	0
1	2017	3	1.924	1	1	1	1	1	1	0	0	0	0	0	0
1	2015	3	3.2	0	1	1	1	1	0.8	0	0	0	0	0	0
1	2016	3	1.924	1	0	1	1	1	0.8	0	0	0	0	0	0
1	2014	2	1.7	0	1	1	1	1	0.8	0	0	0	0	0	0
1	2018	3	3.2	0	1	1	1	1	0.8	0	0	0	0	0	0
1	2025	4	3.9	1	1	1	1	1	0.8	1	0	0	0	0	0.2
1	2017	3	1.6	0	1	1	0	1	0.6	0	0	0	0	0	0
1	2010	2	2.7	0	0	1	0	0	0.2	0	0	0	0	0	0
1	2005	1	1.924	1	0	1	0	0	0.4	0	0	0	0	0	0
1	2005	1	1.924	1	0	1	0	0	0.4	0	0	0	0	0	0
1	2003	1	1.924	1	0	1	0	0	0.4	0	0	0	0	0	0
1	2016	3	3.9	1	0	1	1	1	0.8	0	0	0	0	0	0
1	2021	4	2.7	0	0	1	0	0	0.2	0	0	0	0	0	0
1	2012	2	2.7	0	0	1	0	0	0.2	0	0	0	0	0	0
1	2015	3	1.924	1	0	1	1	1	0.8	0	0	0	0	0	0
1	2021	4	2.7	0	0	1	1	1	0.6	0	0	0	0	0	0
1	2019	3	3.2	0	0	0	0	0	0	0	0	0	0	0	0
1	2014	2	3.2	0	0	0	0	0	0	0	0	0	0	0	0
1	2017	3	3.1	0	0	0	0	0	0	0	0	0	0	0	0
1	2023	4	3.2	1	1	1	1	1	1	0	0	0	0	0	0
1	2004	1	1.7	0	0	1	0	0	0.2	0	0	0	0	1	0.2
1	2020	4	1.932	1	1	1	1	1	1	0	0	0	0	0	0
1	2005	1	1.924	0	0	1	0	0	0.2	0	0	0	0	0	0
1	1997	1	1.924	0	0	0	0	0	0	0	0	0	0	0	0
1	2013	2	2.7	1	1	1	1	1	1	0	0	0	0	0	0
1	2002	1	1.924	1	0	0	0	0	0.2	0	0	0	0	0	0
1	2018	3	3.2	0	1	1	1	1	0.8	1	0	1	0	0	0.4
1	2010	2	1.924	0	0	1	0	0	0.2	1	0	0	0	0	0.2
1	2007	1	1.924	0	0	1	0	0	0.2	1	0	1	0	0	0.4
1	1994	1	2.7	0	0	1	0	0	0.2	0	0	0	0	0	0
1	2014	2	3.2	1	1	1	1	1	1	0	0	0	0	0	0
1	2007	1	3.2	0	0	1	0	0	0.2	1	0	0	0	0	0.2
1	2008	2	1.924	1	1	1	0	1	0.8	0	0	0	0	0	0
1	2023	4	1.1	1	1	1	1	1	1	1	0	0	0	0	0.2
1	2012	2	0.828	0	0	1	0	0	0.2	1	0	0	0	0	0.2
1	2012	2	1.924	0	0	1	0	0	0.2	0	0	0	0	0	0
1	2020	4	2.7	0	0	1	0	0	0.2	0	0	0	0	0	0
1	2011	2	1.924	0	0	1	1	1	0.6	0	0	0	0	0	0
1	2016	3	1.924	1	1	1	1	1	1	0	0	0	0	0	0
1	2018	3	1.924	1	1	1	1	1	1	0	0	0	0	0	0
1	2000	1	2.7	0	0	1	0	0	0.2	0	0	0	0	0	0
1	2016	3	3.2	0	1	1	1	1	0.8	0	0	0	0	0	0
1	2021	4	3.2	1	1	1	1	1	1	0	0	0	0	0	0
1	2002	1	1.5	0	1	1	0	0	0.4	0	0	0	0	0	0
1	2007	1	1.924	1	1	1	1	1	1	0	0	0	0	0	0
1	2013	2	0.887	0	1	1	0	0	0.4	0	0	0	0	0	0
1	2022	4	2.7	0	1	1	1	1	0.8	0	0	0	0	0	0
1	2002	1	2.7	0	0	1	0	0	0.2	0	0	0	0	0	0
1	2002	1	1.5	0	0	0	0	0	0	0	0	0	0	0	0
1	2010	2	2.7	0	1	1	1	1	0.8	0	0	0	0	0	0
1	2013	2	1.7	0	1	1	1	1	0.8	0	0	0	0	0	0
1	2015	3	2.7	0	1	1	1	1	0.8	0	0	0	0	0	0
1	1988	1	1.924	0	0	1	0	0	0.2	1	0	0	0	0	0.2
1	2005	1	1.924	1	1	1	0	0	0.6	0	0	0	0	0	0
1	2017	3	1.924	0	1	1	0	1	0.6	0	0	0	0	0	0
1	2024	4	2.6	0	1	1	1	0	0.6	1	0	0	0	0	0.2
1	2017	3	3.2	0	0	1	0	0	0.2	1	0	0	0	0	0.2
1	2019	3	0.702	0	1	1	0	1	0.6	1	0	0	0	0	0.2
1	2010	2	1.924	0	0	1	0	0	0.2	1	0	0	0	0	0.2
1	2019	3	2.7	1	1	1	1	1	1	1	0	0	0	0	0.2
1	2004	1	2.7	0	0	1	0	0	0.2	1	0	0	0	0	0.2
1	2021	4	5	0	1	1	1	1	0.8	1	0	0	0	0	0.2
1	2008	2	3.2	0	0	1	0	0	0.2	1	0	0	0	0	0.2
1	2008	2	2.7	0	0	1	0	0	0.2	0	0	0	0	0	0
1	2023	4	3.1	1	1	1	0	1	0.8	1	0	0	0	0	0.2
1	2019	3	3.2	0	1	1	1	1	0.8	1	0	0	0	0	0.2
1	2016	3	3.2	0	1	1	1	1	0.8	1	0	0	0	0	0.2
1	2005	1	0	0	0	1	0	0	0.2	0	0	0	0	0	0
1	2017	3	1.924	0	1	1	1	1	0.8	0	0	0	0	0	0
1	2017	3	1.924	0	1	1	1	1	0.8	0	0	0	0	0	0
1	2020	4	3.2	0	1	1	1	1	0.8	0	0	0	0	0	0
1	1995	1	1.924	0	0	1	0	0	0.2	0	0	0	0	0	0
1	2014	2	5	0	0	1	0	0	0.2	0	0	0	0	0	0
1	2021	4	3.2	0	1	1	1	1	0.8	0	0	0	0	0	0
1	2015	3	1.924	0	1	1	1	1	0.8	0	0	0	0	0	0
1	2025	4	2.6	0	1	1	1	1	0.8	0	0	0	0	0	0
1	1998	1	1.924	0	0	0	0	0	0	1	0	0	0	0	0.2
1	2014	2	0.887	0	0	0	0	0	0	1	0	0	0	0	0.2
1	2023	4	2.7	1	1	1	1	1	1	1	0	0	0	0	0.2
1	2021	4	1.6	0	1	1	1	1	0.8	1	1	1	1	0	0.8
1	2019	3	1.8	1	1	1	1	1	1	0	0	0	0	0	0
1	2025	4	0.19	1	1	1	1	1	1	0	0	0	0	0	0
1	2012	2	1.932	0	1	1	0	1	0.6	1	0	0	0	0	0.2
1	2019	3	1.6	0	1	1	1	1	0.8	1	0	0	0	0	0.2
1	2023	4	3.9	0	1	1	1	1	0.8	1	0	0	0	0	0.2
1	2008	2	1.924	1	1	1	1	1	1	1	0	0	0	0	0.2
1	2021	4	5	1	1	1	1	1	1	1	0	0	0	0	0.2
1	2014	2	1.932	0	0	1	0	0	0.2	1	0	0	0	0	0.2
1	2018	3	1.7	0	1	1	1	1	0.8	0	0	0	0	0	0
1	2010	2	1.924	0	1	1	1	1	0.8	0	0	0	0	0	0
1	2009	2	1.924	0	1	1	1	1	0.8	0	0	0	0	0	0
1	2009	2	1.924	0	1	1	1	1	0.8	0	0	0	0	0	0
1	2013	2	1.924	1	1	1	1	1	1	0	0	0	0	0	0
1	2014	2	5.5	1	1	1	1	1	1	0	0	0	0	0	0
1	2019	3	2.9	0	1	1	1	1	0.8	0	0	0	0	0	0
1	2009	2	1.924	0	1	1	0	1	0.6	1	0	0	0	0	0.2
1	2018	3	2.7	1	1	1	1	1	1	0	0	0	0	0	0
1	2022	4	3.2	0	1	1	1	1	0.8	1	0	1	1	0	0.6
1	2011	2	3.2	0	1	1	0	1	0.6	0	0	0	0	0	0
1	2002	1	1.924	1	1	1	1	1	1	0	0	0	0	0	0
1	2009	2	1.924	0	0	0	0	0	0	0	0	0	0	0	0
1	2013	2	3.2	0	1	1	0	1	0.6	0	0	1	0	0	0.2
1	2025	4	1.924	1	1	1	1	1	1	0	0	0	0	0	0
1	2023	4	2.7	1	1	1	1	1	1	0	0	0	0	0	0
1	2009	2	1.6	0	1	1	0	0	0.4	0	0	1	0	0	0.2
1	2018	3	0.887	0	1	1	0	0	0.4	0	0	0	0	0	0
1	2018	3	1.924	1	1	1	1	1	1	0	0	0	0	0	0
1	2016	3	2.4	0	0	1	0	0	0.2	0	0	0	0	0	0
1	2008	2	1.924	0	0	1	1	0	0.4	0	0	0	0	0	0
1	1999	1	1.924	0	0	0	0	0	0	0	0	0	0	0	0
1	2007	1	1.924	0	0	0	0	0	0	0	0	0	0	0	0
1	2015	3	3.2	0	0	0	1	1	0.4	0	0	0	0	0	0
1	2023	4	2.7	1	1	1	1	1	1	0	0	0	0	0	0
1	2006	1	1.924	1	1	1	1	0	0.8	0	0	0	0	0	0
1	2008	2	1.924	0	0	1	0	0	0.2	0	0	0	0	0	0
1	2010	2	1.924	0	0	1	0	0	0.2	0	0	0	0	0	0
1	1998	1	1.7	0	0	1	0	0	0.2	1	0	0	0	0	0.2
1	1998	1	1.7	0	0	1	0	0	0.2	1	0	0	0	0	0.2
1	1998	1	1.924	0	0	1	0	0	0.2	1	0	0	0	0	0.2
1	1995	1	1.789	0	0	1	0	0	0.2	1	0	0	0	0	0.2
1	2022	4	3.2	0	1	1	1	1	0.8	1	0	0	0	0	0.2
1	2021	4	5	0	1	1	1	1	0.8	1	0	0	0	0	0.2
1	2011	2	3.2	0	1	1	1	1	0.8	1	0	0	0	0	0.2
1	2021	4	2.2	0	1	1	1	1	0.8	1	0	0	0	0	0.2
1	2024	4	2.6	1	1	1	1	1	1	1	0	0	0	0	0.2
1	2023	4	2.6	1	1	1	1	1	1	1	0	0	0	0	0.2
1	2019	3	2.7	1	1	1	1	1	1	0	0	0	0	0	0
1	2005	1	1.924	0	0	1	0	0	0.2	1	0	0	0	0	0.2
1	2001	1	1.924	0	0	1	0	0	0.2	0	0	0	0	0	0
1	2015	3	3.2	0	0	1	0	1	0.4	0	0	0	0	0	0
1	2011	2	1.924	1	0	1	1	1	0.6	0	0	0	0	0	0
1	2005	1	1.6	0	0	1	0	0	0.2	0	0	0	0	0	0
1	2021	4	5	1	1	1	1	1	1	0	0	0	0	0	0
1	2014	2	0.3	0	0	1	0	1	0.4	0	0	0	0	0	0
1	2023	4	0.7	0	1	1	1	1	0.8	0	0	0	0	0	0
1	2013	2	3.1	0	0	1	0	1	0.4	0	0	0	0	0	0
1	2003	1	1.924	0	0	1	0	0	0.2	0	0	0	0	0	0
1	2017	3	2.2	0	0	1	0	0	0.2	0	0	0	0	0	0
1	2020	4	3.1	1	1	1	1	1	1	0	0	0	0	0	0
1	2013	2	0.887	0	1	1	0	0	0.4	0	0	0	0	0	0
1	2023	4	1.924	1	1	1	1	1	1	0	0	0	0	0	0
1	2018	3	1.924	0	1	1	1	1	0.8	0	0	0	0	0	0
1	2019	3	3.2	0	1	1	1	1	0.8	0	0	0	0	0	0
1	2013	2	3.2	0	1	1	0	0	0.4	0	0	0	0	0	0
1	2020	4	1.6	0	1	1	1	1	0.8	0	0	0	0	0	0
1	2018	3	1.924	0	1	1	1	1	0.8	0	0	0	0	0	0
1	2023	4	0.887	0	1	0	0	0	0.2	0	0	0	0	0	0
1	2018	3	1.1	1	1	1	0	0	0.6	0	0	0	0	0	0
1	2020	4	3.2	1	1	1	1	1	1	0	0	0	0	0	0
1	2008	2	2.7	0	1	1	0	0	0.4	0	0	0	0	0	0
1	2014	2	2.7	0	1	0	0	0	0.2	0	0	1	0	0	0.2
1	2024	4	2.7	1	1	1	1	1	1	0	0	0	0	0	0
1	2024	4	3.2	1	0	0	1	1	0.4	0	0	0	0	0	0
1	2006	1	1.924	0	0	1	0	0	0.2	0	0	0	0	0	0
1	2005	1	1.5	0	1	1	0	0	0.4	0	1	1	1	0	0.6
1	2023	4	2.7	1	1	1	1	1	1	0	0	0	0	0	0
1	2022	4	2.2	0	0	0	1	1	0.2	0	0	0	0	0	0
1	2016	3	0.828	0	0	0	1	1	0.2	0	0	0	0	0	0
1	2002	1	1.924	0	1	1	0	0	0.2	0	0	0	0	0	0
1	2021	4	5	1	1	1	1	1	1	0	0	0	0	0	0
1	2021	4	1.6	1	1	1	1	1	1	0	0	0	0	0	0
1	2017	3	1.6	0	1	1	1	1	0.8	0	0	0	0	0	0
1	2016	3	3.2	0	0	1	1	1	0.6	0	0	0	0	0	0
1	2007	1	3.2	0	0	1	0	0	0.2	0	0	0	0	0	0
1	2016	3	0.887	0	1	1	0	1	0.6	0	0	0	0	0	0
1	2017	3	1.924	1	0	1	1	1	0.8	0	0	0	0	0	0
1	2007	1	2.7	1	1	1	1	1	1	0	0	0	0	0	0
1	2013	2	1.924	1	1	1	1	1	1	0	0	0	0	0	0
1	2001	1	2.7	0	0	1	0	1	0.4	0	0	0	0	0	0
1	2024	4	2.2	1	0	1	1	1	0.8	0	0	0	0	0	0
1	2006	1	1.5	1	1	1	0	1	0.8	0	0	0	0	0	0
1	2014	2	0.828	0	0	1	0	1	0.4	0	0	0	0	0	0
1	2019	3	2.7	0	0	1	0	1	0.4	0	0	0	0	0	0
1	2015	3	3.2	0	0	1	0	1	0.4	0	0	0	0	0	0
1	1998	1	2.7	0	0	0	0	0	0	1	0	1	1	0	0.6
1	2020	4	3.09	0	0	0	0	0	0	1	0	1	1	0	0.6
1	2016	3	0.409	0	1	1	0	0	0.4	1	1	1	1	0	0.8
1	2021	4	3.1	0	0	1	1	1	0.6	1	0	1	1	0	0.6
1	2013	2	2	1	1	1	1	1	1	1	0	1	1	0	0.6
1	2019	3	2.6	1	0	0	0	0	0.2	1	0	1	1	0	0.6
1	2004	1	1.5	0	0	0	0	0	0	1	0	1	1	0	0.6
1	2002	1	1.5	0	0	0	0	0	0	1	0	1	1	0	0.6
1	2016	3	1.7	1	1	1	1	1	1	1	0	1	1	0	0.6
1	2014	2	1.7	1	1	1	1	1	1	1	0	1	1	0	0.6
1	2004	1	1.5	0	0	0	0	0	0	0	0	0	0	0	0
1	2010	2	2.7	1	1	1	1	1	1	1	0	0	1	0	0.4
1	2002	1	1.924	0	0	1	0	1	0.4	0	0	1	0	0	0.2
1	2019	3	3.2	1	1	1	1	1	1	1	0	0	0	1	0.4
1	2025	4	1.249	1	1	1	1	1	1	1	0	0	0	0	0.2
1	2017	3	1.7	1	1	1	1	1	1	1	1	0	0	0	0.4
1	2010	2	1.924	0	0	0	0	0	0	0	0	0	0	0	0
1	2022	4	1.3	1	1	1	1	1	1	0	0	1	0	0	0.2
1	2021	4	3.2	1	1	1	1	1	1	1	0	0	0	0	0.2
1	2012	2	2.7	1	0	0	1	1	0.6	0	0	0	0	0	0
1	2016	3	5.9	0	1	1	1	1	0.8	1	0	0	1	0	0.4
1	2014	2	1.924	1	1	1	1	1	1	1	1	0	0	1	0.6
1	2024	4	0.9	1	1	1	1	1	1	0	0	0	0	0	0
1	2024	4	1.1	1	1	1	1	1	1	1	0	0	0	0	0.2
1	2021	4	1.149	0	1	1	1	1	0.8	1	0	0	0	0	0.2
1	2011	2	2.7	0	0	1	0	0	0.2	0	0	1	0	0	0.2
1	2013	2	2.7	1	1	1	1	1	1	1	0	0	0	0	0.2
1	2017	3	5	1	1	1	1	1	1	0	0	1	0	0	0.2
1	2003	1	2.7	0	1	1	0	1	0.6	0	0	0	0	0	0
1	2024	4	2.7	1	1	1	1	1	1	0	0	0	0	0	0
1	2006	1	1.924	0	1	1	0	1	0.6	1	0	0	0	0	0.2
1	2020	4	1.932	0	0	1	0	1	0.4	1	0	0	0	0	0.2
1	2020	4	1.932	0	0	1	0	1	0.4	1	0	0	0	0	0.2
1	2025	4	1.924	1	1	1	0	1	0.8	1	0	0	0	0	0.2
1	2012	2	3.2	0	1	1	0	1	0.6	1	0	0	0	0	0.2
1	2025	4	1.7	1	1	1	1	1	1	1	0	0	0	0	0.2
1	2010	2	1.924	1	1	1	1	1	1	1	0	0	0	0	0.2
1	2022	4	0.409	1	1	1	1	1	1	1	0	0	0	0	0.2
1	2019	3	2.7	1	1	1	1	1	1	1	0	0	0	0	0.2
1	2010	2	1.6	0	1	1	0	1	0.6	1	0	0	0	0	0.2
1	2011	2	3.1	1	1	1	1	1	1	1	0	0	0	0	0.2
1	2013	2	3.2	1	1	1	1	1	1	1	0	0	0	0	0.2
1	2000	1	1.924	0	1	1	0	1	0.6	1	0	1	1	0	0.6
1	2004	1	1.924	0	1	1	0	1	0.6	1	0	1	1	0	0.6
1	2017	3	1.5	1	1	1	1	1	1	0	0	0	0	0	0
1	2011	2	1.924	1	1	1	0	1	0.8	0	0	0	0	0	0
1	2022	4	1.6	1	1	1	1	1	1	0	0	0	0	0	0
1	2011	2	1.924	1	1	1	1	1	1	1	0	0	0	0	0.2
1	2013	2	3.2	1	1	1	1	1	1	1	0	0	0	0	0.2
1	2002	1	1.7	0	1	1	0	1	0.6	1	0	0	0	0	0.2
1	2025	4	2.7	1	1	1	1	1	1	1	0	0	0	0	0.2
1	2018	3	1.924	1	1	1	1	1	1	0	0	0	0	0	0
1	2004	1	1.5	1	0	1	0	0	0.4	1	0	0	0	0	0.2
1	2013	2	5	1	0	1	0	0	0.4	1	1	0	1	0	0.6
1	2013	2	2.7	0	1	1	0	0	0.4	1	0	0	0	0	0.2
1	2016	3	3.192	0	1	1	0	0	0.4	1	0	0	0	0	0.2
1	2012	2	2.7	0	0	1	0	0	0.2	1	0	0	0	0	0.2
1	2008	2	1.924	1	1	1	1	1	1	1	0	0	0	0	0.2
1	2008	2	3.2	1	1	1	1	1	1	1	0	0	0	0	0.2
1	2023	4	1.4	0	0	0	0	1	0.2	0	0	0	0	0	0
1	2024	4	1.3	0	0	0	0	1	0.2	1	0	0	0	0	0.2
1	2013	2	3.2	1	1	0	0	0	0.4	1	0	0	0	0	0.2
1	2022	4	1.149	0	1	1	1	1	0.8	0	0	0	0	0	0
1	2023	4	1.3	1	1	1	1	1	1	1	0	1	1	0	0.6
1	1990	1	2.7	1	1	1	0	1	0.8	1	0	0	0	0	0.2
1	2010	2	2.7	1	1	1	0	1	0.8	1	0	0	0	0	0.2
1	2008	2	2.7	0	1	0	0	0	0.2	1	0	0	0	0	0.2
1	2012	2	5.9	1	1	1	1	1	1	1	0	0	0	0	0.2
1	2005	1	1.924	1	1	1	1	1	1	1	0	0	0	0	0.2
1	2024	4	2.7	0	1	1	1	1	0.8	1	0	0	0	0	0.2
1	2006	1	2.7	1	1	1	0	0	0.6	1	0	0	0	0	0.2
1	2020	4	0.172	0	0	0	0	0	0	1	0	0	0	0	0.2
1	2009	2	2.7	1	1	1	1	1	1	1	0	0	0	0	0.2
1	2008	2	3.2	0	1	0	0	0	0.2	0	0	0	0	0	0
1	2008	2	3.2	1	1	1	0	1	0.8	1	0	0	0	0	0.2
1	2024	4	0.9	0	1	1	1	1	0.8	0	0	0	0	0	0
1	2017	3	0.887	1	1	1	0	1	0.8	0	0	0	0	0	0
1	2008	2	2.7	1	1	1	1	1	1	1	0	0	0	0	0.2
1	2022	4	2.7	1	1	1	1	1	1	0	0	0	0	0	0
1	2002	1	1.7	1	1	0	0	0	0.4	0	0	0	0	0	0
1	2019	3	1.149	0	1	1	0	0	0.4	1	0	0	0	0	0.2
1	2017	3	0.12	0	1	1	0	0	0.4	1	0	0	0	0	0.2
1	2020	4	1.932	0	1	1	1	1	0.8	0	0	0	0	0	0
1	2007	1	1.924	1	1	1	0	1	0.8	1	0	0	1	0	0.4
1	2011	2	2.7	1	1	1	1	1	1	0	0	0	0	0	0
1	2025	4	1.8	0	1	1	1	1	0.8	0	0	0	0	0	0
1	2013	2	1.932	1	1	1	1	1	1	1	0	0	0	0	0.2
1	2020	4	1.932	1	1	1	1	1	1	0	0	0	0	0	0
1	2020	4	1.932	1	1	1	1	1	1	1	0	0	0	0	0.2
1	2003	1	1.924	1	1	1	0	1	0.8	1	0	0	0	0	0.2
1	2023	4	2.7	1	1	1	1	1	1	0	0	0	0	0	0
1	2013	2	1.924	1	1	1	0	1	0.8	1	0	0	1	0	0.4
1	2011	2	1.924	0	0	0	0	0	0	1	0	0	0	0	0.2
1	2012	2	3.2	0	1	1	0	1	0.6	1	0	0	0	0	0.2
1	2014	2	2.7	0	0	0	0	0	0	1	0	0	0	0	0.2
1	2007	1	2.7	0	0	0	0	0	0	1	0	0	0	0	0.2
1	2014	2	3.2	1	0	1	0	1	0.6	1	0	0	0	0	0.2
1	2016	3	3.2	1	0	0	0	1	0.4	1	0	0	1	0	0.4
1	2012	2	3.2	0	1	1	0	1	0.6	1	0	0	0	0	0.2
1	2013	2	0.887	0	0	1	0	0	0.2	1	0	0	0	0	0.2
1	2022	4	2.7	1	1	1	0	1	0.8	1	0	1	1	0	0.6
1	2024	4	2.9	1	1	1	1	1	1	1	0	1	1	0	0.6
1	2020	4	1.924	1	1	1	0	1	0.8	1	0	1	1	0	0.6
1	2015	3	3.2	0	0	0	0	0	0	1	0	0	0	0	0.2
1	2020	4	5	0	0	0	0	0	0	1	0	0	1	0	0.4
1	2012	2	3.2	0	0	0	0	0	0	1	0	0	0	0	0.2
1	2021	4	1.924	0	0	1	0	1	0.4	1	1	1	1	0	0.8
1	2025	4	3.5	1	1	1	1	1	1	1	0	1	1	0	0.6
1	2017	3	2.4	1	1	1	1	1	1	1	0	1	1	0	0.6
1	2008	2	1.924	0	0	0	0	0	0	1	0	0	0	0	0.2
1	2013	2	1.924	0	0	0	0	0	0	1	0	1	1	0	0.6
1	2006	1	1.7	1	0	1	0	0	0.4	1	0	1	1	1	0.8
1	2020	4	1.347	0	0	0	0	0	0	1	0	1	1	0	0.6
1	2022	4	3.2	0	0	1	0	1	0.4	1	0	1	1	0	0.6
1	2007	1	3.871	0	0	1	0	0	0.2	1	0	1	1	0	0.6
1	2015	3	3.2	0	0	1	0	0	0.2	1	0	1	1	0	0.6
1	2021	4	3.2	0	0	1	1	1	0.6	1	0	1	1	0	0.6
1	2021	4	1.347	0	1	1	0	1	0.6	1	0	1	1	0	0.6
1	2022	4	2.6	0	0	0	0	0	0	1	0	1	1	0	0.6
1	2017	3	5	1	1	1	0	1	0.8	1	0	1	1	0	0.6
1	2016	3	2.7	0	0	0	0	0	0	1	0	0	0	0	0.2
1	2017	3	1.924	1	1	1	0	1	0.8	1	0	1	1	0	0.6
1	2008	2	1.6	1	1	1	0	1	0.8	1	0	1	1	0	0.6
1	2013	2	2	1	1	1	1	1	1	1	0	1	1	0	0.6
1	2013	2	1.6	0	0	0	0	0	0	1	0	0	0	0	0.2
1	2017	3	1.5	1	1	1	1	1	1	0	0	0	0	0	0
1	2001	1	1.5	1	1	1	0	1	0.8	0	0	0	0	0	0
1	2024	4	3.2	0	1	1	0	0	0.4	1	0	0	0	0	0.2
1	2021	4	2.1	1	1	1	1	1	1	0	0	0	0	0	0
1	2021	4	2.3	1	1	1	1	1	1	1	1	0	0	0	0.4
1	2009	2	3.1	0	0	0	0	1	0.2	1	0	0	0	0	0.2
1	2020	4	1.8	1	1	1	1	1	1	1	0	1	1	0	0.6
1	2024	4	1.6	1	1	1	1	1	1	1	0	1	0	0	0.4
1	2019	3	2.7	1	1	1	1	1	1	1	0	0	0	0	0.2
1	2010	2	0.12	1	0	1	0	0	0.4	1	0	1	1	0	0.6
1	1987	1	1.4	1	0	0	0	0	0.2	1	0	0	1	0	0.4
1	2013	2	5	0	1	0	0	1	0.4	1	0	0	1	0	0.4
1	2018	3	1.924	1	1	1	1	1	1	1	0	0	0	0	0.2
1	2024	4	3.2	0	1	0	1	1	0.6	1	0	1	0	0	0.4
1	2024	4	2.7	1	1	1	1	1	1	1	0	1	1	0	0.6
1	2020	4	2.4	0	0	0	0	0	0	1	0	0	1	0	0.4
1	2016	3	0.828	0	0	0	0	0	0	1	0	1	1	0	0.6
1	2016	3	1.5	1	1	1	1	1	1	1	0	1	1	0	0.6
1	2023	4	1.5	1	1	1	1	1	1	1	0	1	1	0	0.6
1	2006	1	2.7	1	1	1	1	1	1	1	0	0	0	0	0.2
1	2022	4	2.7	0	1	1	0	1	0.6	1	0	0	0	0	0.2
1	2006	1	1.5	0	1	1	0	1	0.6	1	0	0	0	0	0.2
1	2004	1	2.7	0	0	0	0	0	0	1	0	1	1	0	0.6
1	2019	3	2.4	1	1	1	1	1	1	1	0	0	0	0	0.2
1	2016	3	0.887	1	1	1	1	1	1	1	0	0	0	0	0.2
1	2012	2	1.7	0	1	1	0	1	0.6	1	0	0	1	0	0.4
1	2013	2	1.7	0	0	0	0	0	0	1	0	0	0	0	0.2
1	2016	3	3.2	1	1	1	1	1	1	1	0	0	1	0	0.4
1	2018	3	0.887	0	0	0	0	0	0	1	0	0	0	0	0.2
1	2021	4	3.1	1	1	1	0	1	0.8	1	0	0	0	0	0.2
1	2011	2	1.924	0	1	1	0	1	0.6	1	0	0	1	0	0.4
1	2014	2	1.7	1	1	1	0	1	0.8	1	0	0	0	0	0.2
1	2025	4	1.7	1	1	1	1	1	1	1	0	1	1	0	0.6
1	2020	4	3.2	0	1	0	1	1	0.6	1	0	0	1	0	0.4
1	2020	4	1.8	0	1	0	1	1	0.6	1	0	0	1	0	0.4
1	2022	4	0.559	0	0	0	0	0	0	1	0	0	0	0	0.2
1	2018	3	2.7	0	1	0	0	0	0.2	1	0	1	0	0	0.4
1	2003	1	1.5	1	0	0	0	0	0.2	1	0	0	0	0	0.2
1	2022	4	3.9	1	1	1	1	1	1	1	0	0	0	0	0.2
1	2001	1	2.7	0	0	1	0	0	0.2	1	0	1	0	0	0.4
1	2004	1	2.7	0	1	1	0	0	0.4	1	0	1	0	0	0.4
1	2025	4	2.7	1	1	1	1	1	1	1	0	1	0	0	0.4
1	2025	4	5	1	1	1	1	1	1	1	0	1	0	0	0.4
1	2011	2	3.2	0	1	1	0	1	0.6	1	0	0	0	0	0.2
1	2018	3	3.2	0	0	1	1	1	0.6	1	0	1	0	0	0.4
1	2025	4	3.2	1	1	1	1	1	1	1	0	0	1	0	0.4
1	2021	4	2.6	1	1	1	1	1	1	1	0	0	1	0	0.4
1	2021	4	1.7	1	1	1	1	1	1	0	0	0	0	0	0
1	2020	4	1.6	1	1	1	1	1	1	1	0	1	1	0	0.6
1	2016	3	2.7	1	1	1	1	1	1	1	0	0	0	0	0.2
1	2003	1	1.5	1	1	1	0	0	0.6	1	0	1	1	0	0.6
1	2008	2	3.2	1	1	1	0	0	0.6	1	0	1	1	0	0.6
1	2021	4	1.924	1	1	1	1	1	1	1	0	0	0	0	0.2
1	2019	3	1.932	1	1	1	1	1	1	0	0	0	0	0	0
1	2020	4	1.924	1	1	1	1	1	1	0	0	0	0	0	0
1	2020	4	3.2	0	0	0	0	0	0	1	0	0	0	0	0.2
1	2021	4	5	0	0	0	0	0	0	1	0	0	0	0	0.2
1	2016	3	1.924	1	0	1	1	1	0.8	1	0	1	0	0	0.4
1	2023	4	2.9	1	1	1	1	1	1	1	0	1	0	0	0.4
1	2019	3	2.7	1	1	1	1	1	1	1	0	1	0	0	0.4
1	2008	2	3.2	1	1	1	0	1	0.8	1	0	1	0	0	0.4
1	2012	2	1.924	1	1	1	1	1	1	1	0	1	0	0	0.4
1	2016	3	0.09	1	1	1	1	1	1	1	0	1	0	0	0.4
1	2024	4	5	1	1	1	1	1	1	1	0	1	0	0	0.4
1	2012	2	1.602	0	0	0	0	0	0	1	0	1	0	0	0.4
1	1998	1	2.7	0	0	0	0	0	0	1	0	1	1	0	0.6
1	2015	3	1.924	0	0	0	0	0	0	1	0	1	1	0	0.6
1	2007	1	1.924	1	1	1	0	1	0.8	1	0	1	1	0	0.6
1	2023	4	0	1	1	1	1	1	1	1	0	1	1	0	0.6
1	2022	4	1.3	1	1	1	1	1	1	1	0	1	1	0	0.6
1	2020	4	1.932	0	0	0	0	0	0	1	0	1	1	0	0.6
1	2012	2	5	0	1	1	0	1	0.6	1	0	1	1	0	0.6
1	2013	2	1.924	1	1	1	0	1	0.8	1	0	1	1	0	0.6
1	2018	3	3.2	1	1	1	0	1	0.8	1	0	1	1	0	0.6
1	2006	1	2.7	1	1	1	0	1	0.8	1	0	1	1	0	0.6
1	2015	3	2.7	0	0	0	1	1	0.4	1	0	1	0	0	0.4
1	2019	3	3.2	0	0	0	1	1	0.4	1	0	1	0	0	0.4
1	2020	4	2.7	0	0	0	0	0	0	1	0	1	0	0	0.4
1	2020	4	2.6	1	1	1	1	1	1	1	0	1	0	0	0.4
1	2020	4	1.932	1	1	1	1	1	1	1	0	1	0	0	0.4
1	2017	3	2.4	1	0	0	0	1	0.4	1	0	1	0	0	0.4
1	2025	4	2.9	1	1	1	1	1	1	1	0	1	0	0	0.4
1	2020	4	2.9	1	1	1	1	1	1	1	0	1	0	0	0.4
1	2020	4	3.9	1	1	1	1	1	1	1	0	1	0	0	0.4
1	2023	4	1.3	1	1	1	1	1	1	1	0	1	0	0	0.4
1	2015	3	2.7	0	0	0	0	0	0	1	0	1	1	0	0.6
1	2018	3	2.7	1	1	1	1	1	1	1	0	0	0	0	0.2
1	2015	3	2.7	1	1	1	1	1	1	1	0	0	1	0	0.4
1	2015	3	2.7	1	1	1	1	1	1	1	0	1	1	0	0.6
1	2019	3	0.441	1	0	0	0	1	0.4	1	0	0	0	0	0.2
1	2021	4	2.7	1	1	1	0	1	0.8	1	0	1	1	0	0.6
1	2021	4	2.7	1	1	1	1	1	1	1	0	1	1	0	0.6
1	2023	4	2.7	1	1	1	1	1	1	1	0	1	1	0	0.6
1	2023	4	1.3	1	1	1	1	1	1	1	0	0	1	0	0.4
1	2021	4	1.932	1	1	1	1	1	1	1	1	1	1	1	1
1	2011	2	1.5	0	0	0	0	0	0	1	0	0	1	0	0.4
1	2007	1	1.924	1	0	1	0	0	0.4	1	0	1	1	0	0.6
1	2000	1	1.924	1	0	1	0	0	0.4	1	0	0	1	0	0.4
1	2018	3	2.7	1	1	1	1	1	1	1	0	0	0	0	0.2
1	1997	1	1.789	1	1	1	0	1	0.8	1	0	1	1	0	0.6
1	2003	1	1.5	0	0	0	0	0	0	1	0	0	1	0	0.4
1	2015	3	0.174	0	0	0	0	0	0	1	0	1	1	0	0.6
1	2008	2	3.2	0	0	0	0	0	0	1	0	0	1	0	0.4
1	2018	3	3.2	1	1	1	1	1	1	1	0	0	0	0	0.2
1	1996	1	2.7	1	1	1	0	1	0.8	1	0	0	1	0	0.4
1	2016	3	1.5	1	1	1	1	1	1	1	0	1	0	0	0.4
1	2015	3	3.1	1	1	1	1	1	1	1	0	0	0	0	0.2
1	1990	1	2.7	0	0	0	0	0	0	1	0	0	0	0	0.2
1	2009	2	1.924	1	1	1	1	1	1	1	0	1	1	0	0.6
1	1989	1	1.924	0	0	0	0	0	0	1	0	0	0	0	0.2
1	2009	2	1.924	1	1	1	1	1	1	1	0	1	1	0	0.6
1	2003	1	1.924	1	1	1	1	1	1	1	0	1	1	0	0.6
1	2016	3	3.2	1	1	1	1	1	1	1	0	0	0	0	0.2
1	2016	3	1.3	1	1	1	1	1	1	1	0	1	0	0	0.4
1	2020	4	2.652	1	1	1	1	1	1	1	0	1	0	0	0.4
1	2006	1	1.924	0	0	0	0	0	0	1	0	0	1	0	0.4
1	2004	1	1.924	0	0	0	0	0	0	1	0	0	1	0	0.4
1	2004	1	2.7	0	0	0	0	0	0	1	0	1	1	0	0.6
1	2007	1	1.924	0	1	1	0	1	0.6	1	1	1	1	0	0.8
1	2000	1	1.924	0	1	1	0	1	0.6	1	1	1	1	0	0.8
1	2011	2	1.5	0	1	1	1	1	0.8	1	0	1	1	0	0.6
1	2010	2	1.924	0	1	1	1	1	0.8	1	0	1	1	0	0.6
1	2016	3	1.924	0	1	1	1	1	0.8	1	0	1	1	0	0.6
1	2021	4	2.6	1	1	1	1	1	1	1	0	1	1	0	0.6
1	2025	4	2.7	1	1	1	1	1	1	1	0	1	1	0	0.6
1	2018	3	1.3	0	0	0	1	1	0.4	1	0	1	1	0	0.6
1	2016	3	1.932	0	0	0	0	0	0	1	0	1	1	0	0.6
1	2024	4	2.6	1	1	1	1	1	1	1	0	1	1	0	0.6
1	2011	2	2.7	1	1	1	0	1	0.8	1	0	1	1	0	0.6
1	2012	2	3.2	0	0	0	0	0	0	1	0	1	1	0	0.6
1	2016	3	1.924	0	0	0	0	0	0	1	0	1	1	0	0.6
1	2017	3	3.2	1	1	1	1	1	1	1	0	1	1	0	0.6
1	2014	2	3.2	0	0	0	0	0	0	1	0	1	1	0	0.6
1	2016	3	1.924	0	0	0	0	0	0	1	0	1	1	0	0.6
1	2021	4	1.894	1	1	1	1	1	1	1	0	1	1	0	0.6
1	2023	4	2.4	1	1	1	1	1	1	1	0	1	1	0	0.6
1	2023	4	1.924	0	1	1	1	1	0.8	1	0	1	1	0	0.6
1	2024	4	2.7	0	1	1	1	1	0.8	1	0	1	1	0	0.6
1	2023	4	2.7	1	1	1	1	1	1	1	0	0	0	0	0.2
1	2009	2	1.924	1	1	1	1	1	1	1	0	0	0	0	0.2
1	2011	2	1.924	1	1	1	1	1	1	1	0	0	0	0	0.2
1	2010	2	3.2	1	1	1	1	1	1	1	0	0	0	0	0.2
1	2005	1	1.924	1	1	1	1	1	1	1	0	1	0	0	0.4
1	2013	2	1.924	0	1	1	0	1	0.6	1	0	1	0	0	0.4
1	2007	1	1.924	1	1	1	1	1	1	1	0	1	0	0	0.4
1	2009	2	1.924	0	1	1	0	1	0.6	1	0	1	0	0	0.4
1	2010	2	1.924	0	1	1	0	1	0.6	1	0	1	0	0	0.4
1	2011	2	1.924	0	1	1	0	1	0.6	1	0	1	0	0	0.4
1	2007	1	3.2	1	1	1	1	1	1	1	0	1	0	0	0.4
1	2006	1	1.7	1	1	1	1	1	1	1	0	1	0	0	0.4
1	2003	1	1.924	1	1	1	0	1	0.8	1	0	1	1	0	0.6
1	2021	4	2.6	1	1	1	1	1	1	1	0	1	1	0	0.6
1	2010	2	1.924	0	1	1	0	1	0.6	1	0	1	0	0	0.4
1	2019	3	1.924	1	1	1	1	1	1	1	0	1	0	0	0.4
1	2022	4	0.678	1	1	1	1	1	1	1	0	1	1	0	0.6
1	2019	3	3.2	0	0	0	0	0	0	1	0	0	0	0	0.2
1	2012	2	2.6	1	1	0	0	1	0.6	1	0	1	1	0	0.6
1	2015	3	1.924	1	1	0	0	1	0.6	1	0	1	1	0	0.6
1	2009	2	1.924	1	1	1	0	1	0.8	1	0	1	1	0	0.6
1	2007	1	1.924	0	0	0	0	0	0	1	0	1	1	0	0.6
1	2023	4	2.6	1	1	1	1	1	1	1	0	1	1	0	0.6
1	2021	4	1.924	0	0	0	0	0	0	1	1	1	1	0	0.8
1	2002	1	1.7	0	1	0	0	1	0.4	1	0	1	1	0	0.6
1	2008	2	1.924	1	1	1	1	1	1	1	0	1	1	0	0.6
1	2013	2	1.6	1	1	1	1	1	1	1	0	1	1	0	0.6
1	2018	3	2.7	0	0	0	0	0	0	1	0	1	1	0	0.6
1	2006	1	1.924	0	0	0	0	0	0	1	0	1	1	0	0.6
1	2017	3	5.9	0	1	1	0	1	0.6	1	0	1	1	0	0.6
1	2017	3	0.887	1	1	1	1	1	1	1	0	1	1	0	0.6
1	2021	4	3.9	1	1	1	1	1	1	1	0	1	1	0	0.6
1	2008	2	1.924	1	1	1	1	1	1	1	0	1	1	0	0.6
1	2011	2	1.924	1	1	1	1	1	1	1	0	1	1	0	0.6
1	2024	4	2.6	1	1	1	1	1	1	1	0	1	1	0	0.6
1	2004	1	2.7	0	0	0	0	0	0	1	0	1	1	0	0.6
1	2025	4	1.3	1	1	1	1	1	1	1	0	1	1	0	0.6
1	2017	3	1.932	0	1	1	0	1	0.6	1	0	0	0	0	0.2
1	2012	2	1.924	1	1	1	0	1	0.8	1	0	1	0	0	0.4
1	2018	3	3.2	0	1	1	1	1	0.8	1	0	1	1	0	0.6
1	2013	2	0.887	0	1	1	0	1	0.6	1	0	0	0	0	0.2
1	2000	1	3.8	0	0	0	0	0	0	1	0	0	0	0	0.2
1	2005	1	2.7	1	1	1	1	1	1	1	0	1	0	0	0.4
1	2022	4	0.214	0	1	1	0	1	0.6	0	0	0	0	0	0
1	2007	1	1.924	1	1	1	1	1	1	0	0	0	0	0	0
1	2003	1	1.347	1	1	1	1	1	1	0	0	0	0	0	0
1	2023	4	1.3	1	1	1	1	1	1	1	0	1	1	0	0.6
1	2024	4	1.4	0	0	0	0	0	0	1	0	1	1	0	0.6
1	2024	4	0.828	0	0	0	0	0	0	1	0	1	1	0	0.6
1	2024	4	2.7	1	1	1	1	1	1	1	0	1	0	0	0.4
1	2018	3	3.2	1	0	0	0	0	0.2	1	0	1	1	0	0.6
1	2015	3	2.32	1	1	1	1	1	1	1	0	1	0	0	0.4
1	2006	1	2.7	0	0	0	0	0	0	1	0	1	0	0	0.4
1	2022	4	0.828	1	1	1	1	1	1	1	0	1	1	0	0.6
1	2022	4	0.887	1	1	1	1	1	1	1	0	1	0	0	0.4
1	2023	4	1.932	1	1	1	1	1	1	1	0	1	0	0	0.4
1	2022	4	0.09	1	1	1	1	1	1	1	0	1	0	0	0.4
1	2010	2	2.7	0	0	0	0	0	0	1	0	0	0	0	0.2
1	2024	4	2.318	1	0	1	1	1	0.8	1	0	1	0	0	0.4
1	2023	4	0.887	1	1	1	1	1	1	1	0	1	1	0	0.6
1	2020	4	0.4	0	0	0	0	0	0	1	0	0	0	0	0.2
1	2016	3	3.2	1	1	1	1	1	1	1	0	1	0	0	0.4
1	1997	1	1.924	1	0	1	0	0	0.4	1	0	0	0	0	0.2
1	2017	3	1.6	1	1	1	1	1	1	1	0	0	0	0	0.2
1	2008	2	2.7	1	1	1	1	1	1	0	0	0	0	0	0
1	2020	4	2.7	1	1	1	1	1	1	0	0	0	0	0	0
1	2019	3	3.1	1	1	1	1	1	1	1	0	1	0	0	0.4
1	2008	2	1.924	0	1	1	0	1	0.6	1	0	1	0	0	0.4
1	2020	4	1.924	1	1	1	1	1	1	1	0	1	0	0	0.4
1	2003	1	5	0	0	0	0	0	0	1	0	0	0	0	0.2
1	2018	3	3.2	1	1	1	0	1	0.8	1	0	1	1	0	0.6
1	2007	1	1.924	1	1	1	0	1	0.8	1	0	0	0	0	0.2
1	2008	2	1.5	0	1	0	0	1	0.4	1	0	0	0	0	0.2
1	2013	2	1.7	1	1	1	1	1	1	1	1	1	1	0	0.8
1	2017	3	2.7	1	1	1	1	1	1	1	0	0	0	0	0.2
1	2013	2	5	1	1	1	1	1	1	1	0	0	0	0	0.2
1	2017	3	0.409	0	0	0	0	1	0.2	1	0	0	0	0	0.2
1	2012	2	3.2	0	0	0	0	0	0	1	0	0	0	0	0.2
1	2008	2	1.924	0	1	0	0	1	0.4	1	0	1	1	0	0.6
1	2014	2	1.924	1	1	1	1	1	1	1	0	1	1	0	0.6
1	2024	4	3.2	1	1	1	1	1	1	1	0	0	1	0	0.4
1	2011	2	1.924	0	0	0	0	0	0	1	0	0	0	0	0.2
1	2009	2	3.2	0	0	0	0	0	0	1	0	0	0	0	0.2
1	2022	4	2.6	1	1	1	1	1	1	1	0	0	0	0	0.2
1	2015	3	3.2	1	1	1	0	1	0.8	1	0	1	0	0	0.4
1	2014	2	2.2	1	1	1	1	1	1	1	0	1	0	0	0.4
1	2009	2	5.3	1	1	1	1	1	1	1	0	0	0	0	0.2
1	2019	3	3.2	0	1	1	1	1	0.8	1	0	0	1	0	0.4
1	2019	3	3.2	0	1	1	1	1	0.8	1	0	0	1	0	0.4
1	2016	3	1.6	1	1	1	1	1	1	1	0	1	1	0	0.6
1	2007	1	1.924	0	1	1	0	0	0.4	1	0	1	0	0	0.4
1	2017	3	3.2	1	1	1	1	1	1	1	0	0	0	0	0.2
1	2023	4	6.3	1	1	1	1	1	1	1	0	1	1	0	0.6
1	2020	4	4.9	1	1	1	1	1	1	1	0	1	0	0	0.4
1	2024	4	3.2	1	1	1	1	1	1	1	0	1	1	0	0.6
1	2012	2	3.2	0	1	1	0	0	0.4	1	0	1	0	0	0.4
1	2019	3	1.7	0	1	1	1	1	0.8	1	0	1	0	0	0.4
1	2012	2	3.2	0	0	0	0	0	0	1	0	1	0	0	0.4
1	2020	4	3.2	1	1	1	1	1	1	1	0	1	1	0	0.6
1	2012	2	1.924	0	0	1	0	0	0.2	1	0	1	1	0	0.6
1	2015	3	1.219	1	0	0	1	1	0.6	1	0	1	0	0	0.4
1	2024	4	2.1	1	1	1	1	1	1	1	0	1	0	0	0.4
1	2004	1	1.924	1	1	0	0	1	0.6	1	0	1	0	0	0.4
1	2021	4	3.2	1	1	1	1	1	1	1	0	1	0	0	0.4
1	2022	4	3.2	1	1	1	1	1	1	1	0	1	0	0	0.4
1	2025	4	2.6	1	1	1	1	1	1	1	0	1	0	0	0.4
1	2024	4	5	1	1	1	1	1	1	1	0	1	0	0	0.4
1	2009	2	0	0	0	0	0	0	0	0	0	0	0	0	0
1	2023	4	0.828	0	0	0	0	0	0	1	0	0	1	0	0.4
1	2024	4	3.2	1	1	1	1	1	1	0	0	0	0	0	0
1	2023	4	2.7	1	1	1	1	1	1	0	0	0	0	0	0
1	2021	4	1.894	1	1	1	1	1	1	0	0	0	0	0	0
1	2025	4	3.2	1	1	1	1	1	1	0	0	0	0	0	0
1	2005	1	1.924	1	1	1	1	1	1	1	0	0	1	0	0.4
1	2016	3	2.6	1	1	1	1	1	1	1	0	0	1	0	0.4
1	2010	2	2.7	1	1	1	1	1	1	0	0	0	0	0	0
1	2023	4	1.552	1	1	1	1	1	1	1	1	1	1	0	0.8
1	2022	4	3.2	0	0	0	0	0	0	1	0	1	0	0	0.4
1	2012	2	5	0	0	1	0	0	0.2	1	0	1	1	0	0.6
1	2011	2	1.342	0	0	1	0	0	0.2	1	0	1	1	0	0.6
1	2012	2	2.4	0	0	1	0	0	0.2	1	0	1	0	0	0.4
1	2011	2	1.924	0	0	1	0	0	0.2	1	0	1	0	0	0.4
1	2006	1	1.924	0	0	0	0	0	0	1	0	0	0	0	0.2
1	2024	4	3.2	1	0	1	1	1	0.8	1	0	1	1	0	0.6
1	2009	2	3.2	1	1	1	1	1	1	1	0	1	1	0	0.6
1	2022	4	1.249	1	1	1	1	1	1	1	0	1	1	0	0.6
1	2023	4	1.149	1	1	1	1	1	1	1	0	1	1	0	0.6
1	2024	4	0.9	0	1	1	1	1	0.8	1	0	1	0	0	0.4
1	2019	3	1.7	1	1	1	1	1	1	1	0	1	0	0	0.4
1	2008	2	1.924	0	1	1	0	0	0.4	1	0	0	0	0	0.2
1	2025	4	3.2	1	1	1	1	1	1	1	0	1	0	0	0.4
1	2012	2	2.7	0	1	1	1	1	0.8	1	0	0	0	0	0.2
1	2020	4	2.7	1	1	1	1	1	1	1	0	1	0	0	0.4
1	2020	4	2.7	1	1	1	1	1	1	1	0	0	0	0	0.2
1	2014	2	1.924	0	1	1	1	1	0.8	1	0	0	0	0	0.2
1	2020	4	2.7	1	1	1	1	1	1	1	0	0	0	0	0.2
1	2022	4	2.7	1	1	1	1	1	1	1	0	0	0	0	0.2
1	2024	4	1.7	0	0	0	0	0	0	1	0	0	0	0	0.2
1	2005	1	1.924	1	1	1	0	1	0.8	1	1	0	0	0	0.4
1	2010	2	2.7	1	1	1	1	1	1	1	0	0	0	0	0.2
1	2002	1	1.6	0	0	0	0	0	0	1	0	0	0	0	0.2
1	2006	1	3.2	0	0	0	0	0	0	1	0	0	0	0	0.2
1	2022	4	3.9	1	1	1	1	1	1	1	0	1	1	0	0.6
1	2004	1	1.924	1	1	0	0	1	0.6	1	0	0	0	0	0.2
1	2016	3	3.2	1	1	1	0	1	0.8	1	0	1	1	0	0.6
1	2011	2	5.9	1	1	1	1	1	1	1	0	0	0	0	0.2
1	1998	1	1.4	0	0	0	0	0	0	1	0	0	0	0	0.2
1	2008	2	1.5	0	1	0	1	1	0.6	0	0	0	0	0	0
1	2013	2	1.924	1	1	1	1	1	1	1	0	1	1	1	0.8
1	2010	2	2.7	1	1	1	1	1	1	1	1	1	1	1	1
1	2010	2	1.924	1	1	1	1	1	1	1	1	1	1	1	1
1	2011	2	3.2	1	1	1	1	1	1	1	1	1	1	1	1
1	2011	2	1.924	1	1	0	1	1	0.8	0	1	1	0	0	0.4
1	2016	3	0.828	1	1	1	1	1	1	0	0	0	0	0	0
1	2000	1	1.924	0	1	1	1	1	0.8	0	0	1	1	0	0.4
1	2013	2	1.924	0	0	0	0	0	0	0	0	0	0	0	0
1	2022	4	3.2	1	1	1	1	1	1	1	1	1	1	1	1
1	2020	4	3.2	1	1	1	1	1	1	1	1	1	1	1	1
1	2018	3	2.1	1	1	1	1	1	1	1	1	1	1	1	1
1	2021	4	1.6	1	1	1	1	1	1	1	1	1	1	1	1
1	2021	4	0.887	1	1	1	1	1	1	1	1	1	1	1	1
1	2010	2	2.7	0	1	0	0	1	0.4	1	0	1	1	1	0.8
1	2009	2	1.924	1	1	1	1	1	1	1	1	1	1	1	1
1	2010	2	1.924	1	1	1	1	1	1	1	1	1	1	1	1
1	2006	1	1.5	0	1	0	0	1	0.4	1	0	0	1	0	0.4
1	2024	4	2.6	1	1	1	1	1	1	1	1	1	1	1	1
1	2006	1	2.7	0	1	1	1	1	0.8	0	0	1	1	0	0.4
1	2014	2	3.2	0	1	1	0	0	0.4	1	0	1	1	0	0.6
1	2007	1	1.924	0	1	1	1	1	0.8	1	1	1	1	0	0.8
1	2021	4	1.894	1	1	1	1	1	1	1	1	1	1	1	1
1	2024	4	2.7	1	1	1	1	1	1	1	1	1	1	1	1
1	2012	2	1.5	0	1	1	1	1	0.8	1	1	0	1	0	0.6
1	1996	1	1.924	0	1	1	0	0	0.4	1	1	0	1	0	0.6
1	1997	1	1.924	1	1	1	1	1	1	1	1	1	0	1	0.8
1	1997	1	1.924	1	1	1	1	1	1	1	1	1	1	1	1
1	2004	1	1.924	1	1	1	1	1	1	1	1	1	1	1	1
1	2017	3	2.7	1	1	1	1	1	1	1	1	1	1	1	1
1	2011	2	2.7	0	0	0	0	0	0	1	0	1	1	0	0.6
1	1993	1	1.4	1	0	1	0	1	0.6	1	0	1	1	0	0.6
1	2025	4	2.7	1	1	1	1	1	1	1	1	1	1	1	1
1	2015	3	3.2	1	1	1	1	1	1	1	1	1	1	1	1
1	2017	3	1.924	1	1	1	1	1	1	1	0	1	1	1	0.8
1	2009	2	2.7	0	0	0	0	0	0	1	0	1	1	0	0.6
1	2024	4	3.1	1	1	1	1	1	1	1	1	1	1	0	0.8
1	2008	2	1.924	1	1	1	0	1	0.8	1	1	1	1	1	1
1	2008	2	1.924	1	1	1	1	1	1	1	1	1	1	1	1
1	2017	3	2.4	1	1	1	1	1	1	1	1	1	1	1	1
1	2017	3	2.7	1	1	1	1	1	1	1	1	1	1	1	1
1	2002	1	1.5	1	1	1	0	1	0.8	1	1	1	1	0	0.8
1	2003	1	1.924	1	1	1	0	1	0.8	1	0	1	1	0	0.6
1	2010	2	1.924	1	1	1	0	1	0.8	1	0	1	1	0	0.6
1	2007	1	3.2	1	1	1	0	1	0.8	1	1	1	1	0	0.8
1	2018	3	0.828	1	1	1	0	1	0.8	1	0	1	1	0	0.6
1	2019	3	1.5	1	1	1	1	1	1	1	1	1	1	1	1
1	2004	1	1.924	1	1	1	0	1	0.8	1	0	1	1	0	0.6
1	2017	3	1.924	1	1	1	1	1	1	1	0	1	1	0	0.6
1	2009	2	1.924	1	1	1	0	1	0.8	1	0	1	1	0	0.6
1	2008	2	2.7	1	1	1	0	1	0.8	1	0	1	1	0	0.6
1	2004	1	1.7	1	1	1	0	1	0.8	1	0	1	1	0	0.6
1	2014	2	0.409	1	1	1	1	1	1	1	1	1	1	1	1
1	2014	2	0.9	1	1	1	1	1	1	1	1	1	1	1	1
1	2000	1	1.924	1	1	1	0	1	0.8	1	0	1	1	0	0.6
1	2009	2	1.924	1	1	1	1	1	1	1	1	1	1	1	1
1	2007	1	2.7	1	1	1	1	1	1	1	1	1	1	0	0.8
1	2025	4	1.7	1	1	1	1	1	1	1	1	1	1	1	1
1	2012	2	2.7	1	1	1	1	1	1	1	1	1	1	0	0.8
1	2024	4	2.7	0	1	1	1	1	0.8	1	0	1	1	0	0.6
1	2020	4	2.6	1	1	1	1	1	1	1	0	1	1	0	0.6
1	2012	2	0.75	0	1	1	0	1	0.6	1	0	1	1	0	0.6
1	2015	3	3.2	1	1	1	1	1	1	1	0	1	1	0	0.6
1	2003	1	2.7	1	1	1	0	1	0.8	1	1	1	1	1	1
1	1996	1	1.924	0	1	1	0	1	0.6	1	0	1	1	0	0.6
1	2011	2	1.924	1	1	1	1	1	1	1	0	1	1	0	0.6
1	2012	2	2.6	1	1	1	1	1	1	1	1	1	1	1	1
1	2008	2	1.5	1	1	1	1	1	1	1	0	1	1	0	0.6
1	1995	1	1.924	0	1	1	0	1	0.6	1	0	1	1	0	0.6
1	2002	1	1.924	1	1	1	1	1	1	1	0	1	1	0	0.6
1	2019	3	3.2	1	1	1	1	1	1	1	0	1	1	0	0.6
1	2015	3	3.2	1	1	1	1	1	1	1	0	1	1	0	0.6
1	2015	3	2.7	1	1	1	1	1	1	1	0	1	1	0	0.6
1	2023	4	2.7	1	1	1	1	1	1	1	0	1	1	0	0.6
1	2005	1	2.7	1	1	1	1	1	1	1	0	1	1	0	0.6
1	2009	2	1.6	1	1	1	1	1	1	1	1	1	1	0	0.8
1	2023	4	3.2	1	1	1	1	1	1	1	1	1	1	0	0.8
1	2013	2	1.5	1	1	1	1	1	1	1	0	1	1	0	0.6
1	2003	1	1.5	1	1	1	1	1	1	1	0	1	1	0	0.6
1	2015	3	5.9	1	1	1	1	1	1	1	1	1	1	1	1
1	2008	2	1.924	1	0	1	0	0	0.4	1	0	1	1	0	0.6
1	2009	2	1.924	1	1	1	1	1	1	1	1	1	1	0	0.8
1	2011	2	1.924	1	1	1	1	1	1	1	1	1	1	0	0.8
1	2010	2	1.924	1	1	1	1	1	1	1	0	1	1	0	0.6
1	2012	2	3.2	1	1	1	1	1	1	1	0	1	1	0	0.6
1	2016	3	2.4	1	0	1	1	0	0.6	1	0	1	0	0	0.4
1	2023	4	2.4	1	1	1	1	1	1	1	0	1	1	0	0.6
1	2019	3	2.7	1	1	1	1	1	1	1	0	1	0	0	0.4
1	2019	3	2.7	1	1	1	1	1	1	1	0	1	0	0	0.4
1	2021	4	5	1	1	1	1	1	1	1	0	1	1	0	0.6
1	2025	4	0.887	1	1	1	1	1	1	1	0	1	1	0	0.6
1	2021	4	2.6	1	1	1	1	1	1	1	1	0	1	1	0.8
1	2021	4	1.6	1	1	1	1	1	1	1	1	0	1	1	0.8
1	2020	4	1.924	1	1	1	1	1	1	1	0	1	1	0	0.6
1	2022	4	5	1	1	1	1	1	1	1	1	1	1	1	1
1	2024	4	3.2	1	1	1	1	1	1	1	1	1	1	1	1
1	2015	3	2.6	1	1	1	1	1	1	1	1	1	1	0	0.8
1	2021	4	2.6	1	1	1	1	1	1	1	0	1	1	1	0.8
1	2016	3	0.174	1	1	1	0	1	0.8	1	1	1	1	0	0.8
1	2017	3	1.924	1	1	1	1	1	1	1	0	1	0	0	0.4
1	2012	2	1.6	0	0	1	0	0	0.2	1	0	1	1	0	0.6
2	2004	1	1.553	1	1	1	0	0	0.6	0	0	1	1	0	0.4
2	1998	1	1.553	1	1	1	0	0	0.6	0	0	1	1	0	0.4
2	2005	1	1.553	1	1	1	0	1	0.8	0	0	1	0	0	0.2
2	2002	1	1.553	1	1	1	0	0	0.6	0	0	1	0	0	0.2
2	2019	3	1.553	1	0	0	0	0	0.2	0	0	1	1	0	0.4
2	2015	3	2.1	1	1	1	0	1	0.8	0	0	1	1	0	0.4
2	2017	3	2.4	1	1	1	1	0	0.8	0	0	1	1	0	0.4
2	2023	4	3.6	1	1	0	1	1	0.8	0	0	1	1	0	0.4
2	2009	2	1.642	1	1	1	0	0	0.6	0	0	1	0	0	0.2
2	2025	4	2.2	1	1	1	0	1	0.8	0	0	1	1	0	0.4
2	2016	3	2.2	0	0	0	0	0	0	0	1	0	1	0	0.4
2	2019	3	2.2	1	1	1	1	1	1	0	0	0	0	0	0
2	2020	4	3.1	1	1	1	0	1	0.8	0	0	1	1	0	0.4
2	2023	4	1.2	0	0	0	0	1	0.2	0	1	0	1	0	0.4
2	2022	4	1.2	1	1	1	0	1	0.8	0	0	1	0	0	0.2
2	2021	4	3	1	0	0	0	0	0.2	0	0	1	1	0	0.4
2	2014	2	2.1	1	1	1	0	1	0.8	0	0	0	0	0	0
2	2024	4	5.038	1	1	1	1	1	1	0	0	0	0	0	0
2	2017	3	0.559	0	0	0	0	0	0	0	1	0	1	0	0.4
2	2009	2	2.6	1	1	1	0	0	0.6	0	0	1	0	0	0.2
2	2025	4	5.7	0	1	1	0	1	0.6	0	0	1	1	0	0.4
2	2014	2	2.444	1	1	1	0	1	0.8	0	0	1	1	0	0.4
2	2015	3	2.444	1	1	0	0	0	0.4	0	0	1	0	0	0.2
2	2025	4	4	1	1	1	0	1	0.8	0	0	1	1	0	0.4
2	2025	4	4	1	1	1	1	1	1	0	0	0	0	0	0
2	2019	3	1.552	1	1	1	1	1	1	0	0	0	0	0	0
2	2018	3	5.7	0	1	1	0	0	0.4	0	0	1	1	0	0.4
2	2023	4	3.9	1	1	1	1	1	1	0	0	0	0	0	0
2	2022	4	1	0	0	0	0	0	0	0	0	1	1	0	0.4
2	2024	4	1	0	1	1	0	1	0.6	0	0	1	0	0	0.2
2	2014	2	1	0	0	0	0	0	0	0	0	1	1	0	0.4
2	2021	4	1	0	1	1	0	1	0.6	0	0	1	0	0	0.2
2	2025	4	1	0	1	1	1	1	0.8	0	0	1	0	0	0.2
2	2022	4	1.4	1	1	1	1	1	1	0	0	1	1	0	0.4
