# Supplementary material for: Bias, Study Quality, and Confounding in Temporomandibular Disorder Research Compared to General Orthodontic Studies: A Systematic Review and Meta-Analysis
Source: J Clin Med. 2025 Dec 17;14(24):8907. doi: 10.3390/jcm14248907 (PMC12734166; doi:10.3390/jcm14248907)
Supplement: Supplementary file 1 [file jcm-14-08907-s001.zip › Supplementary Table S4.xlsx]

## Sheet: S4
Protocol component	Description in registered protocol	Amendment during the review	Timing relative to review stages	Rationale	Impact on review question / eligibility / analysis
Search strategy (TMD/TMJ terms)	Initial search strategy specified TMD/TMJ-related MeSH terms and free-text keywords to identify orthodontic TMD trials.	TMD/TMJ search strings were refined to include additional synonyms and free-text variants identified during preliminary scoping (e.g., alternative descriptors for temporomandibular disorders and craniomandibular pain).	After PROSPERO registration and before data extraction (during development of the final search strategy).	To improve sensitivity of the electronic searches and ensure more complete capture of orthodontic RCTs involving TMD/TMJ-related terminology.	No change to the review question, eligibility criteria, outcomes, or planned analyses; anticipated effect was improved completeness of study retrieval.
Review team / authorship	Protocol listed the initial investigator team as [original names as registered].	One originally listed author who did not participate in screening or extraction was removed; one additional author who contributed to screening, extraction, and manuscript drafting was added to the author list.	After PROSPERO registration and before full-text data extraction.	To accurately reflect the composition of the team that conducted screening, extraction, and analysis.	No change to the review question, eligibility criteria, or analyses; change limited to authorship attribution.
