# Supplementary material for: Bias, Study Quality, and Confounding in Temporomandibular Disorder Research Compared to General Orthodontic Studies: A Systematic Review and Meta-Analysis
Source: J Clin Med. 2025 Dec 17;14(24):8907. doi: 10.3390/jcm14248907 (PMC12734166; doi:10.3390/jcm14248907)
Supplement: Supplementary file 1 [file jcm-14-08907-s001.zip › Supplementary Table S5.xlsx]

## Sheet: S5
Group	Author(s)	Year	Journal
General	Abate, A., Ugolini, A., Bruni, A., Quinzi, V., & Lanteri, V.	2025	Orthodontics & Craniofacial Research
General	Abd El-Ghafour, M., Aboulhassan, M., El-Beialy, A., Fayed, M., Eid, F., El-Gendi, M., & Emara, D.	2020	Cleft Palate-Craniofacial Journal
General	Abd El-Ghafour, M., Aboulhassan, M., Fayed, M., El-Beialy, A., Eid, F., Hegab, S., El-Gendi, M., & Emara, D.	2020	Cleft Palate - Craniofacial Journal
General	Abd Elhafeez, H., Fathy Aboelmahasen, M., Saleh, M., Alfeqy, A., & Abouelnour, A.	2025	Journal of Orthodontic Science
General	Abd ElMotaleb, M., El-Beialy, A., El-Sharaby, F., ElDakroury, A., & Eid, A.	2024	Scientific Reports
General	Abdelnaby, Y., & Nassar, E.	2010	Angle Orthodontist
General	Abdelrahman, Rs., Al-Nimri, K., & Al Maaitah, E.	2015	Angle Orthodontist
General	Abdul Jabbar, S., Nawaia, S., Rughwani, V., Hansen, K., & Naoumova, J.	2025	European Journal of Orthodontics
General	Abdul-Aziz, A., & Refai, W.	2019	Open Access Macedonian Journal of Medical Sciences
General	Abdulhadi, A., Burhan, A., Hajeer, M., Hamadah, O., Mahmoud, G., Nawaya, F., & Namera, M.	2022	Cureus
General	Abo-Elmahasen, M., Elsaharty, M., Abotaha, N., & Mohamed, A.	2024	Journal of Orthodontic Science
General	Abohabib, A., Fayed, M., & Labib, A.	2018	Journal of Orthodontics
General	Aboshady, H., Abouelezz, A., Fotouh, M., & Elkordy, S.	2022	Open Access Macedonian Journal of Medical Sciences
General	Aboul-Ela, S., El-Beialy, A., El-Sayed, K., Selim, E., El-Mangoury, N., & Mostafa, Y.	2011	American Journal of Orthodontics and Dentofacial Orthopedics
General	Acar, A., Gürsoy, S., & Dinçer, M.	2010	European Journal of Orthodontics
General	Agarwal, S., Datana, S., Prasanna Kumar, M., Sharma, M., & Andhare, P.	2023	Medical Journal
General	Ağlarcı, C., Esenlik, E., & Fındık, Y.	2016	European Journal of Orthodontics
General	Ahmed, O., & Kadhum, A.	2024	Korean Journal of Orthodontics
General	Akcam, M., Altiok, T., & Ozdiler, F.	2002	Cleft Palate-Craniofacial Journal
General	Akın, Ş., & Camcı, H.	2021	Progress in Orthodontics
General	Akl, H., Abouelezz, A., El Sharaby, F., Abd-El-Ghafour, M., & El-Beialy, A.	2025	BMC Oral Health
General	Akl, H., Abouelezz, A., El Sharaby, F., El-Beialy, A., & El-Ghafour, M.	2020	Angle Orthodontist
General	Akl, H., El-Beialy, A., El-Ghafour, M., Abouelezz, A., & El Sharaby, F.	2021	Angle Orthodontist
General	Aksakalli, S., Ok, U., Temel, C., Mansuroglu, D., & Sahin, Y.	2023	Journal of the World Federation of Orthodontists
General	Al Maaitah, E., Abu Omar, A., & Al-Khateeb, S.	2013	American Journal of Orthodontics and Dentofacial Orthopedics
General	Al Maaitah, E., Adeyemi, A., Higham, S., Pender, N., & Harrison, J.	2011	American Journal of Orthodontics and Dentofacial Orthopedics
General	Al Quran, F., & Kamal, M.	2006	Oral surgery, oral medicine, oral pathology, oral radiology, and endodontics
General	Al Shayeb, R., Alhaija, E., Al-Khateeb, S., & Rashaid, A.	2022	Clinical Oral Investigations
General	Al-A’athal, H., Al-Nimri, K., & Alhammadi, M.	2022	Angle Orthodontist
General	Alali, O.	2014	Angle Orthodontist
General	Alam, M.	2019	Bangladesh Journal of Medical Science
General	Alam, M.	2023	Children
General	Alam, M., & Alahmari, B.	2024	Journal of Pharmacy & Bioallied Sciences
General	Alam, M., & Alahmari, B.	2024	Journal of Pharmacy & Bioallied Sciences
General	Alam, M., Alruwaili, S., Alessa, M., Alhamid, A., Albilasi, S., & Alanazi, S.	2024	Journal of Pharmacy & Bioallied Sciences
General	Alam, M., Hajeer, M., Alahmed, M., Alrubayan, S., & Almasri, M.	2024	Journal of Pharmacy & Bioallied Sciences
General	Alam, M., Hajeer, M., Alshammari, A., Alenezi, Z., & Aldhafeeri, S.	2024	Journal of Pharmacy & Bioallied Sciences
General	Alam, M., Hajeer, M., Mohamed Alkwaykabe, N., Alruwaili, A., & Alfaleh, A.	2025	Journal of Pharmacy & Bioallied Sciences
General	Alawy, S., El-Desouky, S., Kabbash, I., & Hadwa, S.	2025	BMC Oral Health
General	Albertin, S., Pinzan-Vercelino, C., Flores-Mir, C., & Gurgel, J.	2021	European Journal of Orthodontics
General	Alcan, T., & Ceylanoğlu, C.	2006	American Journal of Orthodontics and Dentofacial Orthopedics
General	Al-Dumaini, A., Halboub, E., Alhammadi, M., Ishaq, R., & Youssef, M.	2018	American Journal of Orthodontics and Dentofacial Orthopedics
General	Alfaifi, M., Park, J., Tai, K., Ku, J., Vaid, N., Kook, Y., Shoaib, A., & Bayome, M.	2020	Journal of Clinical Pediatric Dentistry
General	Alfailany, D., Hajeer, M., Al-Bitar, M., Alsino, H., Jaber, S., Brad, B., & Darwich, K.	2023	Cureus
General	Alfawal, A., Hajeer, M., Ajaj, M., Hamadah, O., & Brad, B.	2018	Head & Face Medicine
General	Al-Ibrahim, H., Hajeer, M., Burhan, A., Alkhouri, I., & Latifeh, Y.	2022	Cureus
General	Al-Ibrahim, H., Hajeer, M., Burhan, A., Haj Hamed, Y., Alkhouri, I., & Zinah, E.	2023	Cureus
General	Alikhani, M., Raptis, M., Zoldan, B., Sangsuwon, C., Lee, Y., Alyami, B., Corpodian, C., Barrera, L., Alansari, S., Khoo, E., & et al.	2013	American Journal of Orthodontics and Dentofacial Orthopedics
General	Alio-Sanz, J., Kato, E., Lorenzo-Pernia, J., Iglesias-Conde, C., Iglesias-Linares, A., & Solano-Reina, E.	2012	Medicina oral, patologia oral y cirugia bucal
General	Aljubouri, Y., Millett, D., & Gilmour, W.	2004	European Journal of Orthodontics
General	Al-Jundi, A., Sakka, S., Riba, H., Ward, T., & Hanna, R.	2018	Laser Therapy
General	Alkan, A., Arici, S., & Sato, S.	2006	Oral Surgery
General	Alkan, Ö., Kaya, Y., & Keskin, S.	2020	Fortschritte Der Kieferorthopadie [Journal of Orofacial Orthopedics]
General	Alkebsi, A., Al-Maaitah, E., Al-Shorman, H., & Abu Alhaija, E.	2018	American Journal of Orthodontics and Dentofacial Orthopedics
General	Al-Khateeb, K., Aboulfotouh, M., Abdelsayed, F., Mohamed, W., & Abd-El-Ghafour, M.	2025	BMC Oral Health
General	Al-Maaitah, E., Alomari, S., & Al-Nimri, K.	2023	Dental Press Journal of Orthodontics
General	Almaasarani, S., & Rajeh, N.	2023	Angle Orthodontist
General	Almeida, M., Futagami, C., Conti, A., Oltramari-Navarro, P., & Navarro Rde, L.	2015	Dental Press Journal of Orthodontics
General	Al-Nadawi, M., Kravitz, N., Hansa, I., Makki, L., Ferguson, D., & Vaid, N.	2021	Angle Orthodontist
General	Al-Naoum, F., Hajeer, M., & Al-Jundi, A.	2014	Journal of Oral and Maxillofacial Surgery
General	Aloise, A., Pereira, M., Hino, C., Filho, A., & Ferreira, L.	2007	Journal of Craniofacial Surgery
General	AlQabandi, A., Sadowsky, C., & BeGole, E.	1999	American Journal of Orthodontics and Dentofacial Orthopedics
General	Alqadasi, B., Aldhorae, K., Halboub, E., Mahgoub, N., Alnasri, A., Assiry, A., & Xia, H.	2019	Journal of International Society of Preventive & Community Dentistry
General	Alqahtani, A., Alam, M., Alahmari, B., & Srivastava, K.	2025	Bangladesh Journal of Medical Science
General	Alqaisi, N., Haddad, R., & Amasha, H.	2024	BMC Oral Health
General	Alsaeed, S., Kennedy, D., Aleksejuniene, J., Yen, E., Pliska, B., & Flanagan, D.	2020	American Journal of Orthodontics and Dentofacial Orthopedics
General	Alsaeedi, A., Alrubayee, M., & Sivamurthy, G.	2025	European Journal of Dentistry
General	Alsawaf, D., & Rajah, N.	2023	Angle Orthodontist
General	Al-Sibaie, S., & Hajeer, M.	2014	European Journal of Orthodontics
General	Alsilq, M., & Youssef, M.	2025	Scientific Reports
General	Altındiş, S., Toy, E., & Başçiftçi, F.	2016	Angle Orthodontist
General	Altug-Atac, A., Erdem, D., & Arat, Z.	2008	European Journal of Orthodontics
General	Al-Twaijri, S., Viana, G., & Bedran-Russo, A.	2011	Angle Orthodontist
General	Alzabibi, B., Burhan, A., Hajeer, M., & Nawaya, F.	2021	Dental and Medical Problems
General	Alzahawi, K., Færøvig, E., Brudvik, P., Bøe, O., & Mavragani, M.	2014	Progress in Orthodontics
General	Alzainal, M., Warunek, S., Covell, D., Tanberg, W., Aliaga-Del Castillo, A., Cevidanes, L., & Al-Jewair, T.	2024	Dentistry Journal
General	Amaya González, S., Roncancio, A., Acuña, E., Guevara Barreto, L., Vargas, N., & Plaza-Ruiz, S.	2023	Journal of Orthodontic Science
General	Ambroise, M., Avirachan, T., Brijesh, S., Jerald, A., Sreelatha, M., & Lipare, S.	2024	Journal of Pharmacy & Bioallied Sciences
General	Ammar, A., Al-Sabbagh, R., & Hajeer, M.	2024	European Journal of Orthodontics
General	Amuk, N., Baysal, A., Coskun, R., & Kurt, G.	2019	American Journal of Orthodontics and Dentofacial Orthopedics
General	Angel, S., Samrit, V., Kharbanda, O., Duggal, R., Kumar, V., Chauhan, S., & Coshic, P.	2022	Angle Orthodontist
General	Aras, I., & Tuncer, A.	2016	Angle Orthodontist
General	Aras, I., Pasaoglu, A., Olmez, S., Unal, I., Tuncer, A., & Aras, A.	2017	Angle Orthodontist
General	Aras, I., Unal, I., Huniler, G., & Aras, A.	2018	Fortschritte Der Kieferorthopadie [Journal of Orofacial Orthopedics]
General	Arash, V., Teimoorian, M., Farajzadeh Jalali, Y., & Sheikhzadeh, S.	2020	Progress in Orthodontics
General	Araújo, J., Alvim, M., Campos, M., Apolônio, A., Carvalho, F., & Lacerda-Santos, R.	2021	European Journal of Dentistry
General	Araujo, M., Bocato, J., Oltramari, P., de Almeida, M., Conti, A., & Fernandes, T.	2020	Journal of Clinical and Experimental Dentistry
General	Arici, S., Akan, H., Yakubov, K., & Arici, N.	2008	American Journal of Orthodontics and Dentofacial Orthopedics
General	Armas Galindo, H., Sadowsky, P., Vlachos, C., Jacobson, A., & Wallace, D.	1998	American Journal of Orthodontics and Dentofacial Orthopedics
General	Armi, P., Cozza, P., & Baccetti, T.	2011	Angle Orthodontist
General	Arora, V., Sharma, R., & Chowdhary, S.	2018	Angle Orthodontist
General	Artun, J.	1997	European Journal of Orthodontics
General	Arya Jayavarma, S., Saravanakumar, R., Pavithranand, A., Nandakumar, A., Kumaran, N., & Lidhiya, A.	2023	Bangladesh Journal of Medical Science
General	Ash, S., & Hay, N.	1996	British Journal of Orthodontics
General	Ashari, A., Nik Mustapha, N., Yuen, J., Saw, Z., Lau, M., Xian, L., Syed Mohamed, A., Megat Abdul Wahab, R., Yeoh, C., Deva Tata, M., & et al.	2022	Progress in Orthodontics
General	Ashari, A., Xian, L., Syed Mohamed, A., Wahab, R., Kit, Y., Tata, M., Sinnasamy, S., & Kuppusamy, E.	2022	Angle Orthodontist
General	Ashok, T., Ammayappan, P., Alexander, L., Kengadaran, S., & Kumar, P.	2024	Journal of Orthodontic Science
General	Aslan, B., Dinçer, M., Salmanli, O., & Qasem, M.	2013	Orthodontics : The Art and Practice of Dentofacial Enhancement
General	Aslan, B., Kucukkaraca, E., Turkoz, C., & Dincer, M.	2014	Angle Orthodontist
General	Atalay, Z., & Tortop, T.	2010	European Journal of Orthodontics
General	Atik, E., & Ciğer, S.	2014	Angle Orthodontist
General	Atik, E., Gorucu-Coskuner, H., & Taner, T.	2019	Clinical Oral Investigations
General	Atik, E., Gorucu-Coskuner, H., Akarsu-Guven, B., & Taner, T.	2019	Progress in Orthodontics
General	Attia, A., Shibl, L., Dehis, H., Mostafa, Y., & El-Beialy, A.	2024	Angle Orthodontist
General	Babanouri, N., Ajami, S., & Salehi, P.	2020	Progress in Orthodontics
General	Baccetti, T., Franchi, L., & Stahl, F.	2009	American Journal of Orthodontics and Dentofacial Orthopedics
General	Baccetti, T., Leonardi, M., & Armi, P.	2008	European Journal of Orthodontics
General	Baccetti, T., Mucedero, M., Leonardi, M., & Cozza, P.	2009	American Journal of Orthodontics and Dentofacial Orthopedics
General	Baccetti, T., Rey, D., Oberti, G., Stahl, F., & McNamara, J.	2009	Angle Orthodontist
General	Baccetti, T., Sigler, L., & McNamara, J.	2011	European Journal of Orthodontics
General	Badran, S., Al-Zaben, J., Al-Taie, L., Tbeishi, H., & Al-Omiri, M.	2022	Angle Orthodontist
General	Bajaj, I., Garg, A., Gupta, D., & Singla, L.	2022	Clinica Terapeutica
General	Bakr, A., Nadim, M., Sedky, Y., & El Kady, A.	2023	Cureus
General	Baldini, A., Nota, A., Santariello, C., Caruso, S., Assi, V., Ballanti, F., Gatto, R., & Cozza, P.	2018	European Journal of Paediatric Dentistry
General	Banks, P., & Macfarlane, T.	2007	Journal of Orthodontics
General	Banks, P., & Thiruvenkatachari, B.	2007	Journal of Orthodontics
General	Bansal, M., Sharma, R., Kumar, D., & Gupta, A.	2019	Journal of Orthodontic Science
General	Baratieri Cda, L., Alves, M., Mattos, C., Lau, G., Nojima, L., & de Souza, M.	2014	Dental Press Journal of Orthodontics
General	Barlin, S., Smith, R., Reed, R., Sandy, J., & Ireland, A.	2011	Angle Orthodontist
General	Barone, T., Cahali, M., Vasconcelos, C., & Barone, J.	2020	Oral and Maxillofacial Surgery
General	Barrett, A., Baccetti, T., & McNamara, J.	2010	American Journal of Orthodontics and Dentofacial Orthopedics
General	Barry, G.	1995	British Journal of Orthodontics
General	Barsoum, H., ElSayed, H., El Sharaby, F., Palomo, J., & Mostafa, Y.	2021	Angle Orthodontist
General	Bashir, R., Sonar, S., Batra, P., Srivastava, A., & Singla, A.	2019	International Orthodontics
General	Bauer, E., Behrents, R., Oliver, D., & Buschang, P.	2010	Angle Orthodontist
General	Baysal, A., & Uysal, T.	2013	European Journal of Orthodontics
General	Baysal, A., & Uysal, T.	2014	European Journal of Orthodontics
General	Bazargani, F., Jacobson, S., & Lennartsson, B.	2012	Angle Orthodontist
General	Bazargani, F., Magnuson, A., & Lennartsson, B.	2014	Angle Orthodontist
General	Bazargani, F., Magnuson, A., Löthgren, H., & Kowalczyk, A.	2016	European Journal of Orthodontics
General	Benson, P., Alexander-Abt, J., Cotter, S., Dyer, F., Fenesha, F., Patel, A., Campbell, C., Crowley, N., & Millett, D.	2019	American Journal of Orthodontics and Dentofacial Orthopedics
General	Benson, P., Tinsley, D., O’Dwyer, J., Majumdar, A., Doyle, P., & Sandler, P.	2007	American Journal of Orthodontics and Dentofacial Orthopedics
General	Berger, J., Pangrazio-Kulbersh, V., George, C., & Kaczynski, R.	2005	American Journal of Orthodontics and Dentofacial Orthopedics
General	Bhatia, N., Chugh, V., Shankar, S., Vinay, A. P. R., Singh, S., Moungkhom, P., & Sardana, R.	2024	Dental Press Journal of Orthodontics
General	Bhattacharya, P., Bhattacharya, H., Anjum, A., Bhandari, R., Agarwal, D., Gupta, A., & Ansar, J.	2014	Journal of Clinical and Diagnostic Research
General	Bilbo, E., Marshall, S., Southard, K., Allareddy, V., Holton, N., Thames, A., Otsby, M., & Southard, T.	2018	Angle Orthodontist
General	Bishara, S., Cummins, D., Jakobsen, J., & Zaher, A.	1995	American Journal of Orthodontics and Dentofacial Orthopedics
General	Bishara, S., Otsby, A., Ajlouni, R., Laffoon, J., & Warren, J.	2008	Angle Orthodontist
General	Bolla, E., Cozzani, M., Doldo, T., & Fontana, M.	2012	International Orthodontics
General	Bongaarts, C., Kuijpers-Jagtman, A., van ’t Hof, M., & Prahl-Andersen, B.	2004	Cleft palate-craniofacial journal
General	Bongaarts, C., van ’t Hof, M., Prahl-Andersen, B., Dirks, I., & Kuijpers-Jagtman, A.	2006	Cleft palate-craniofacial journal
General	Bovali, E., Kiliaridis, S., & Cornelis, M.	2014	American Journal of Orthodontics and Dentofacial Orthopedics
General	Brandão, N., Palomares, N., Lima, T., Quintão, C., Lopes, K., & Miguel, J.	2024	Dental Press Journal of Orthodontics
General	Brunetto, M., Andriani Jda, S., Ribeiro, G., Locks, A., Correa, M., & Correa, L.	2013	American Journal of Orthodontics and Dentofacial Orthopedics
General	Bruni, A., Ferrillo, M., Gallo, V., Parrini, S., Garino, F., Castroflorio, T., & Deregibus, A.	2024	American Journal of Orthodontics and Dentofacial Orthopedics
General	Burhan, A.	2013	Korean Journal of Orthodontics
General	Burrow, S.	2010	Angle Orthodontist
General	Cacciafesta, V., Bosch, C., & Melsen, B.	1998	Clinical Orthodontics and Research
General	Cacciafesta, V., Sfondrini, M., & Scribante, A.	2004	American Journal of Orthodontics and Dentofacial Orthopedics
General	Cacciafesta, V., Sfondrini, M., Melsen, B., & Scribante, A.	2004	European Journal of Orthodontics
General	Cacciatore, G., Ghislanzoni, L., Alvetro, L., Giuntini, V., & Franchi, L.	2014	Angle Orthodontist
General	Calil, R., Marin Ramirez, C., Otazu, A., Torres, D., Gurgel, J., Oliveira, R., de Oliveira, R., Valarelli, F., & Freitas, K.	2021	American Journal of Orthodontics and Dentofacial Orthopedics
General	Cal-Neto, J., Quintão, C., Almeida, M., & Miguel, J.	2009	American Journal of Orthodontics and Dentofacial Orthopedics
General	Campbell, C., Millett, D., Kelly, N., Cooke, M., & Cronin, M.	2020	Angle Orthodontist
General	Campoy, M., Plasencia, E., Vicente, A., Bravo, L., & Cibrián, R.	2010	American Journal of Orthodontics and Dentofacial Orthopedics
General	Canan, S., & Şenışık, N.	2017	American journal of orthodontics and dentofacial orthopedics
General	Canturk, B., & Celikoglu, M.	2015	Angle Orthodontist
General	Canuto, L., Janson, G., de Lima, N., de Almeida, R., & Cançado, R.	2016	American Journal of Orthodontics and Dentofacial Orthopedics
General	Celar, A., Onodera, K., Bertl, M., Astl, E., Bantleon, H., Sato, S., & Mitteroecker, P.	2014	Orthodontics & Craniofacial Research
General	Celenk-Koca, T., Erdinc, A., Hazar, S., Harris, L., English, J., & Akyalcin, S.	2018	Angle Orthodontist
General	Cengiz, S., & Goymen, M.	2025	Scientific Reports
General	Cerruto, C., Ugolini, A., Di Vece, L., Doldo, T., Caprioglio, A., & Silvestrini-Biavati, A.	2017	Fortschritte Der Kieferorthopadie [Journal of Orofacial Orthopedics]
General	Cetinsahin, A., Dinçer, M., Arman-Ozçirpici, A., & Uçkan, S.	2010	European Journal of Orthodontics
General	Cevidanes, L., Franco, A., Gerig, G., Proffit, W., Slice, D., Enlow, D., Lederman, H., Amorim, L., Scanavini, M., & Vigorito, J.	2005	American Journal of Orthodontics and Dentofacial Orthopedics
General	Cevidanes, L., Franco, A., Gerig, G., Proffit, W., Slice, D., Enlow, D., Yamashita, H., Kim, Y., Scanavini, M., & Vigorito, J.	2005	American Journal of Orthodontics and Dentofacial Orthopedics
General	Cevidanes, L., Franco, A., Scanavini, M., Vigorito, J., Enlow, D., & Proffit, W.	2003	American Journal of Orthodontics and Dentofacial Orthopedics
General	Chang, C., Wallace, C., Hsiao, Y., Chiu, Y., Pai, B., Chen, I., Liao, Y., Liou, E., Chen, P., Chen, J., & et al.	2016	Scientific Reports
General	Chen, H., Han, B., Jiang, R., Su, H., Feng, T., Teng, F., & Xu, T.	2021	European Journal of Orthodontics
General	Chen, L., Chen, R., Yang, Y., Ji, G., & Shen, G.	2012	European Journal of Orthodontics
General	Chen, M., Li, Z., Liu, X., Cai, B., Wang, D., & Feng, Z.	2015	American Journal of Orthodontics and Dentofacial Orthopedics
General	Czolgosz, I., Cattaneo, P., & Cornelis, M.	2021	European Journal of Orthodontics
General	da C Monini A, Gandini, L., Vianna, A., Martins, R., & Jacob, H.	2019	Angle Orthodontist
General	da Costa Monini, A., Júnior, L., Martins, R., & Vianna, A.	2014	Angle Orthodontist
General	da Costa Monini, A., Júnior, L., Vianna, A., & Martins, R.	2017	Clinical Oral Investigations
General	da Silva, V., Ayub, P., Massaro, C., Janson, G., & Garib, D.	2023	Angle Orthodontist
General	Dalstra, M., & Melsen, B.	2004	Orthodontics & craniofacial research
General	Davami, K., Talma, E., Harzer, W., & Lagravère, M.	2020	International Orthodontics
General	Davidovitch, M., Efstathiou, S., Sarne, O., & Vardimon, A.	2005	American Journal of Orthodontics and Dentofacial Orthopedics
General	Davidovitch, M., McInnis, D., & Lindauer, S.	1997	American Journal of Orthodontics and Dentofacial Orthopedics
General	Davoody, A., Posada, L., Utreja, A., Janakiraman, N., Neace, W., Uribe, F., & Nanda, R.	2013	European Journal of Orthodontics
General	De Almeida, M., Henriques, J., & Ursi, W.	2002	American journal of orthodontics and dentofacial orthopedics
General	de Almeida, M., Marçal, A., Fernandes, T., Vasconcelos, J., de Almeida, R., & Nanda, R.	2018	Angle Orthodontist
General	De Clerck, H., Cevidanes, L., & Baccetti, T.	2010	American Journal of Orthodontics and Dentofacial Orthopedics
General	de Oliveira, J., Rodrigues de Almeida, R., Rodrigues de Almeida, M., & de Oliveira, J.	2007	American Journal of Orthodontics and Dentofacial Orthopedics
General	De Saeytijd, C., Carels, C., & Lesaffre, E.	1994	European Journal of Orthodontics
General	Deforest, W., Hentscher-Johnson, J., Liu, Y., Liu, H., Nickel, J., & Iwasaki, L.	2014	Angle Orthodontist
General	Deguchi, T., Imai, M., Sugawara, Y., Ando, R., Kushima, K., & Takano-Yamamoto, T.	2007	Angle Orthodontist
General	Deguchi, T., Murakami, T., Kuroda, S., Yabuuchi, T., Kamioka, H., & Takano-Yamamoto, T.	2008	American Journal of Orthodontics and Dentofacial Orthopedics
General	Desai, A., Nambiar, S., Unnikrishnan, B., Rai, S., Nayak, S., & Natarajan, S.	2023	Contemporary Clinical Dentistry
General	Deshpande, A., Srinivas, N., Kumar, K., & Mapare, S.	2012	Journal of Contemporary Dental Practice
General	Dholakia, K., & Bhat, S.	2012	American Journal of Orthodontics and Dentofacial Orthopedics
General	DiBiase, A., Lucchesi, L., Qureshi, U., & Lee, R.	2020	European Journal of Orthodontics
General	DiBiase, A., Nasr, I., Scott, P., & Cobourne, M.	2011	American Journal of Orthodontics and Dentofacial Orthopedics
General	DiBiase, A., Woodhouse, N., Papageorgiou, S., Johnson, N., Slipper, C., Grant, J., Alsaleh, M., & Cobourne, M.	2016	American Journal of Orthodontics and Dentofacial Orthopedics
General	DiBiase, A., Woodhouse, N., Papageorgiou, S., Johnson, N., Slipper, C., Grant, J., Alsaleh, M., Khaja, Y., & Cobourne, M.	2018	American Journal of Orthodontics and Dentofacial Orthopedics
General	Dinçer, M., Gülşen, A., & Türk, T.	2000	European Journal of Orthodontics
General	Dindaroğlu, F., & Doğan, S.	2016	Angle Orthodontist
General	Dirie, A., Hajeer, M., Dabbas, J., & Al-Ibrahim, H.	2021	Journal of the World Federation of Orthodontists
General	Dixon, V., Read, M., O’Brien, K., Worthington, H., & Mandall, N.	2002	Journal of Orthodontics
General	Dolce, C., McGorray, S., Brazeau, L., King, G., & Wheeler, T.	2007	American Journal of Orthodontics and Dentofacial Orthopedics
General	dos Santos-Pinto, P., Martins, L., dos Santos-Pinto, A., Gandini Junior, L., Raveli, D., & dos Santos-Pinto, C.	2013	Dental Press Journal of Orthodontics
General	Dritsas, K., Alharbi, M., Kouvelis, G., Kloukos, D., & Gkantidis, N.	2022	European Journal of Orthodontics
General	Du, X., Hägg, U., & Rabie, A.	2002	European Journal of Orthodontics
General	Eden, S., Kerr, W., & Brown, J.	2002	Journal of Orthodontics
General	Edman Tynelius, G., Bondemark, L., & Lilja-Karlander, E.	2010	European Journal of Orthodontics
General	Edman Tynelius, G., Bondemark, L., & Lilja-Karlander, E.	2013	Orthodontics & Craniofacial Research
General	Edman Tynelius, G., Petrén, S., Bondemark, L., & Lilja-Karlander, E.	2015	European Journal of Orthodontics
General	Edwards, J.	1988	American Journal of Orthodontics and Dentofacial Orthopedics
General	Efstratiadis, S., Baumrind, S., Shofer, F., Jacobsson-Hunt, U., Laster, L., & Ghafari, J.	2005	American Journal of Orthodontics and Dentofacial Orthopedics
General	Egli, F., Bovali, E., Kiliaridis, S., & Cornelis, M.	2017	American journal of orthodontics and dentofacial orthopedics
General	Eid, F., & El-Kalza, A.	2024	BMC Oral Health
General	Eissa, O., El-Shennawy, M., Gaballah, S., El-Meehy, G., & El Bialy, T.	2017	Angle Orthodontist
General	El Namrawy, M., El Sharaby, F., & Bushnak, M.	2019	Open Access Macedonian Journal of Medical Sciences
General	El, H., & Ciger, S.	2010	American Journal of Orthodontics and Dentofacial Orthopedics
General	El-Angbawi, A., Yassir, Y., McIntyre, G., Revie, G., & Bearn, D.	2019	European journal of orthodontics
General	Elaut, J., & Wehrbein, H.	2004	European Journal of Orthodontics
General	El-Dawlatly, M., Mabrouk, M., ElDakroury, A., & Mostafa, Y.	2021	Progress in Orthodontics
General	Elekdag-Turk, S., Cakmak, F., Isci, D., & Turk, T.	2008	Angle Orthodontist
General	Elekdag-Turk, S., Isci, D., Turk, T., & Cakmak, F.	2008	European Journal of Orthodontics
General	Elhanouty, M., Al-Nimri, K., & Alomari, S.	2023	Clinical Oral Investigations
General	Elkordy, S., Abouelezz, A., Fayed, M., Aboulfotouh, M., & Mostafa, Y.	2019	Angle Orthodontist
General	Elkordy, S., Abouelezz, A., Fayed, M., Attia, K., Ishaq, R., & Mostafa, Y.	2016	Angle Orthodontist
General	El-Medawar, L., Aknin, J., & Doury, J.	2005	Orthodontie Francaise
General	Elnagar, M., Elshourbagy, E., Ghobashy, S., Khedr, M., & Evans, C.	2017	American Journal of Orthodontics and Dentofacial Orthopedics
General	Elnagar, M., Elshourbagy, E., Ghobashy, S., Khedr, M., Kusnoto, B., & Evans, C.	2017	American Journal of Orthodontics and Dentofacial Orthopedics
General	El-Timamy, A., El Sharaby, F., Eid, F., El Dakroury, A., Mostafa, Y., & Shaker, O.	2020	Angle Orthodontist
General	Erbay, E., Uğur, T., & Ulgen, M.	1995	American journal of orthodontics and dentofacial orthopedics
General	Ercoli, F., Tepedino, M., Parziale, V., & Luzi, C.	2014	Progress in Orthodontics
General	Erdur, E., Karakasli, K., Oncu, E., Ozturk, B., & Hakki, S.	2021	Angle Orthodontist
General	Eross, E., Turk, T., Elekdag-Turk, S., Cakmak, F., Jones, A., Végh, A., Papadopoulou, A., & Darendeliler, M.	2015	American journal of orthodontics and dentofacial orthopedics
General	Eurutairat, S., Vongtiang, N., Wonghinkong, S., Manopatanakul, S., Santiwong, P., & Viwattanatipa, N.	2025	BMC Oral Health
General	Evans, T., Jones, M., & Newcombe, R.	1998	American Journal of Orthodontics and Dentofacial Orthopedics
General	Façanha, A., Lara, T., Garib, D., & da Silva Filho, O.	2014	Dental Press Journal of Orthodontics
General	Faik Sahin, M., & Baysal, A.	2023	European Journal of Orthodontics
General	Falcao, I., Valarelli, F., Canuto, L., Oliveira, R., de Oliveira, R., Cancado, R., & Freitas, K.	2021	Fortschritte Der Kieferorthopadie [Journal of Orofacial Orthopedics]
General	Farhadian, N., Miresmaeili, A., & Zandi, V.	2019	Frontiers in Dentistry
General	Farhadian, N., Miresmaeili, A., Morovat, A., & Alafchi, B.	2025	Avicenna Journal of Dental Research
General	Farhangfar, A., Bogowicz, P., Heo, G., & Lagravere, M.	2012	International Orthodontics
General	Farid, K., Eid, A., Kaddah, M., & Elsharaby, F.	2019	Laser Therapy
General	Farouk, K., Eissa, O., Ghoneima, A., El-Bedwehi, A., Abdel-Fattah, E., Hussein, F., & El-Bialy, T.	2023	Scientific Reports
General	Feldmann, I., & Bondemark, L.	2008	American Journal of Orthodontics and Dentofacial Orthopedics
General	Fernandes, L., Figueiredo, D., Oliveira, D., Houara, R., Rody, W., Gribel, B., & Soares, R.	2021	Progress in Orthodontics
General	Ferrari, S., Bellincampi, M., Sfondrini, M., Caprioglio, A., & Gandini, P.	2014	International Orthodontics
General	Fischer, B., Masucci, C., Ruellas, A., Cevidanes, L., Giuntini, V., Nieri, M., Nardi, C., Franchi, L., McNamara, J., & Defraia, E.	2018	Orthodontics & Craniofacial Research
General	Fleming, P., DiBiase, A., & Lee, R.	2010	American Journal of Orthodontics and Dentofacial Orthopedics
General	Fleming, P., DiBiase, A., Sarri, G., & Lee, R.	2009	American Journal of Orthodontics and Dentofacial Orthopedics
General	Fleming, P., DiBiase, A., Sarri, G., & Lee, R.	2009	American Journal of Orthodontics and Dentofacial Orthopedics
General	Fleming, P., Lee, R., Marinho, V., & Johal, A.	2013	American Journal of Orthodontics and Dentofacial Orthopedics
General	Fleming, P., Lee, R., Mcdonald, T., Pandis, N., & Johal, A.	2014	Journal of Dentistry
General	Flieger, R., Gedrange, T., Grzech-Lesniak, K., Dominiak, M., & Matys, J.	2019	Journal of Clinical Medicine
General	Flores-Mir, C., Barnett, G., Higgins, D., Heo, G., & Major, P.	2009	American Journal of Orthodontics and Dentofacial Orthopedics
General	Forde, K., Storey, M., Littlewood, S., Scott, P., Luther, F., & Kang, J.	2018	European Journal of Orthodontics
General	Fouda, A., Attia, K., Abouelezz, A., El-Ghafour, M., & Aboulfotouh, M.	2022	Angle Orthodontist
General	Franchi, L., Alvetro, L., Giuntini, V., Masucci, C., Defraia, E., & Baccetti, T.	2011	Angle Orthodontist
General	Franco, A., Yamashita, H., Lederman, H., Cevidanes, L., Proffit, W., & Vigorito, J.	2002	American Journal of Orthodontics and Dentofacial Orthopedics
General	Freeman, D., McNamara, J., Baccetti, T., Franchi, L., & Fränkel, C.	2009	American Journal of Orthodontics and Dentofacial Orthopedics
General	Freitas, K., Janson, G., Tompson, B., de Freitas, M., Simão, T., Valarelli, F., & Cançado, R.	2013	Angle Orthodontist
General	Friesen, R., Aldajani, T., Kaipatur, N., Lai, H., Hernandez, I., Major, P., Adabdokht, R., & Lagravère, M.	2025	American Journal of Orthodontics and Dentofacial Orthopedics
General	Frilund, E., Sonesson, M., & Magnusson, A.	2023	European Journal of Orthodontics
General	Frye, L., Diedrich, P., & Kinzinger, G.	2009	Fortschritte Der Kieferorthopadie [Journal of Orofacial Orthopedics]
General	Furquim, B., Janson, G., Cope, L., Freitas, K., & Henriques, J.	2018	Dental Press Journal of Orthodontics
General	Ganzer, N., Feldmann, I., & Bondemark, L.	2018	American Journal of Orthodontics and Dentofacial Orthopedics
General	Garcia, V., Arnabat, J., Comesaña, R., Kasem, K., Ustrell, J., Pasetto, S., Segura, O., ManzanaresCéspedes, M., & Carvalho-Lobato, P.	2016	Lasers in Medical Science
General	Garfinkle, J., Cunningham, L., Beeman, C., Kluemper, G., Hicks, E., & Kim, M.	2008	American Journal of Orthodontics and Dentofacial Orthopedics
General	Gaworski, M., Weinstein, M., Borislow, A., & Braitman, L.	1999	American Journal of Orthodontics and Dentofacial Orthopedics
General	Gelgor, I., Karaman, A., & Buyukyilmaz, T.	2007	American Journal of Orthodontics and Dentofacial Orthopedics
General	Gencer, D., Kaygisiz, E., Yuksel, S., & Tortop, T.	2015	Angle Orthodontist
General	Gera, A., Pullisaar, H., Cattaneo, P., Gera, S., Vandevska-Radunovic, V., & Cornelis, M.	2023	European Journal of Orthodontics
General	Geran, R., McNamara, J., Baccetti, T., Franchi, L., & Shapiro, L.	2006	American Journal of Orthodontics and Dentofacial Orthopedics
General	Germeç, D., & Taner, T.	2008	American Journal of Orthodontics and Dentofacial Orthopedics
General	Germec-Cakan, D., Taner, T., & Akan, S.	2010	American Journal of Orthodontics and Dentofacial Orthopedics
General	Ghafari, J.	1998	Clinical Orthodontics and Research
General	Ghafari, J., King, G., & Tulloch, J.	1998	Clinical Orthodontics and Research
General	Ghafari, J., Shofer, F., Jacobsson-Hunt, U., Markowitz, D., & Laster, L.	1998	American Journal of Orthodontics and Dentofacial Orthopedics
General	Ghafari, J., Shofer, F., Laster, L., Markowitz, D., Silverton, S., & Katz, S.	1995	Seminars in Orthodontics
General	Ghaffar, Y., El Sharaby, F., & Negm, I.	2022	Angle Orthodontist
General	Ghaleb, S., Tamish, N., ElKenany, W., & Guindi, M.	2021	Progress in Orthodontics
General	Ghislanzoni, L., Toll, D., Defraia, E., Baccetti, T., & Franchi, L.	2011	Angle Orthodontist
General	Ghorbanyjavadpour, F., & Rakhshan, V.	2021	International Journal of Dentistry
General	Ghozy, E., Albelasy, N., Shamaa, M., & El-Bialy, A.	2024	BMC Oral Health
General	Gibreal, O., Al-Modallal, Y., Mahmoud, G., & Gibreal, A.	2023	BMC Oral Health
General	Gibreal, O., Hajeer, M., & Brad, B.	2019	European Journal of Orthodontics
General	Gill, D., & Lee, R.	2005	American journal of orthodontics and dentofacial orthopedics
General	Gillgrass, T., Benington, P., Millett, D., Newell, J., & Gilmour, W.	2001	American Journal of Orthodontics and Dentofacial Orthopedics
General	Giuntini, V., Vangelisti, A., Masucci, C., Defraia, E., McNamara, J., & Franchi, L.	2015	Angle Orthodontist
General	Godoy, F., Godoy-Bezerra, J., & Rosenblatt, A.	2011	American Journal of Orthodontics and Dentofacial Orthopedics
General	Godt, A., Kalwitzki, M., & Göz, G.	2005	Fortschritte Der Kieferorthopadie [Journal of Orofacial Orthopedics]
General	Golshah, A., Gorji, K., & Nikkerdar, N.	2021	Progress in Orthodontics
General	Gomes, P., Portugal, J., & Jardim, L.	2014	Revista Portuguesa de Estomatologia
General	Gopalakrishnan, U., Madasamy, R., Mathew, R., Alsulaimani, F., Sayed, M., Mugri, M., Baeshen, H., Bhandi, S., Testarelli, L., Mahendra, L., & et al.	2023	Nigerian Journal of Clinical Practice
General	Goracci, C., Margvelashvili, M., Giovannetti, A., Vichi, A., & Ferrari, M.	2013	Clinical Oral Investigations
General	Gorton, J., & Featherstone, J.	2003	American Journal of Orthodontics and Dentofacial Orthopedics
General	Gorucu-Coskuner, H., Atik, E., & Kocadereli, I.	2017	Journal of Clinical Pediatric Dentistry
General	Goymen, M., & Gulec, A.	2020	Clinical Oral Investigations
General	Gravina, M., Brunharo, I., Fraga, M., Artese, F., Campos, M., Vitral, R., & Quintão, C.	2013	Dental Press Journal of Orthodontics
General	Groody, J., Lindauer, S., Kravitz, N., Carrico, C., Madurantakam, P., Shroff, B., Darkazanli, M., & Gardner, W.	2023	American Journal of Orthodontics and Dentofacial Orthopedics
General	Grünheid, T., & Larson, B.	2018	American Journal of Orthodontics and Dentofacial Orthopedics
General	Grünheid, T., & Larson, B.	2019	Angle Orthodontist
General	Guimarães, C., Henriques, J., Janson, G., de Almeida, M., Araki, J., Cançado, R., Castro, R., & Nanda, R.	2013	Angle Orthodontist
General	Gulduren, K., Tumer, H., & Oz, U.	2020	Fortschritte Der Kieferorthopadie [Journal of Orofacial Orthopedics]
General	Gunay, F., & Oz, A.	2018	American Journal of Orthodontics and Dentofacial Orthopedics
General	Günes, R., Sayar, G., & Toygar, H.	2023	Dental Press Journal of Orthodontics
General	Guram, G., Reddy, R., Dharamsi, A., Syed Ismail, P., Mishra, S., & Prakashkumar, M.	2018	Contemporary Clinical Dentistry
General	Hadler-Olsen, S., Sjögren, A., Steinnes, J., Dubland, M., Bolstad, N., Pirttiniemi, P., Kerosuo, H., & Lähdesmaki, R.	2020	Angle Orthodontist
General	Hägglund, P., Segerdal, S., & Forsberg, C.	2008	European Journal of Orthodontics
General	Halıcıoğlu, K., & Yavuz, I.	2014	European Journal of Orthodontics
General	Hansson, S., Johansson, N., Lindsten, R., Petrén, S., & Bazargani, F.	2024	European Journal of Orthodontics
General	Hansson, S., Josefsson, E., Lund, H., Miranda-Bazargani, S., Magnuson, A., Lindsten, R., & Bazargani, F.	2024	Angle Orthodontist
General	Harris, D., Jones, A., & Darendeliler, M.	2006	American journal of orthodontics and dentofacial orthopedics
General	Harrison, J.	2005	Journal of Orthodontics
General	Hasan, N., & Yassir, Y.	2023	European Journal of Orthodontics
General	Hassan, M., Abdelsayed, F., Abdelghany, A., Morse, Z., & Aboulfotouh, M.	2022	International Journal of Dentistry
General	Hassan, S., Hajeer, M., Alali, O., & Kaddah, A.	2016	Journal of Contemporary Dental Practice
General	Hegarty, D., & Macfarlane, T.	2002	American Journal of Orthodontics and Dentofacial Orthopedics
General	Hegele, J., Seitz, L., Claussen, C., Baumert, U., Sabbagh, H., & Wichelhaus, A.	2021	Progress in Orthodontics
General	Heino, T., Kokko, H., Vuollo, V., & Pirttiniemi, P.	2021	Fortschritte Der Kieferorthopadie [Journal of Orofacial Orthopedics]
General	Hemmatpour, S., Mokhtar, A., & Rakhshan, V.	2017	Fortschritte Der Kieferorthopadie [Journal of Orofacial Orthopedics]
General	Hennessy, J., Garvey, T., & Al-Awadhi, E.	2016	Angle Orthodontist
General	Heo, W., Nahm, D., & Baek, S.	2007	Angle Orthodontist
General	Heravi, F., Shafaee, H., Forouzanfar, A., Zarch, S., & Merati, M.	2016	Dental press journal of orthodontics
General	Herrera Sanches, F., Santos, P., Ferreira, M., Freitas, K., Henriques, J., Janson, G., & Garib, D.	2017	American Journal of Orthodontics and Dentofacial Orthopedics
General	Hichens, L., Rowland, H., Williams, A., Hollinghurst, S., Ewings, P., Clark, S., Ireland, A., & Sandy, J.	2007	European Journal of Orthodontics
General	Hino, C., Cevidanes, L., Nguyen, T., De Clerck, H., Franchi, L., & McNamara, J.	2013	American Journal of Orthodontics and Dentofacial Orthopedics
General	Hodges, S., Gilthorpe, M., & Hunt, N.	2001	European Journal of Orthodontics
General	Hou, Z., Qu, X., Hou, L., & Ren, F.	2024	Journal of Clinical Pediatric Dentistry
General	House, K., Ireland, A., & Sherriff, M.	2006	Journal of Orthodontics
General	Hussein, F., Hashem, M., Chalisserry, E., & Anil, S.	2014	Journal of Contemporary Dental Practice
General	Idris, G., Hajeer, M., & Al-Jundi, A.	2019	European Journal of Orthodontics
General	Ileri, Z., & Basciftci, F.	2015	Angle Orthodontist
General	Illing, H., Morris, D., & Lee, R.	1998	European Journal of Orthodontics
General	Impellizzeri, A., Horodynski, M., Fusco, R., Palaia, G., Polimeni, A., Romeo, U., Barbato, E., & Galluccio, G.	2020	International Journal of Environmental Research and Public Health
General	Imran Khan, B., Singaraju, G., Mandava, P., Vivek Reddy, G., Nettam, V., & Bhavikati, V.	2016	Journal of Clinical and Diagnostic Research
General	Ince-Bingol, S., Kaya, B., Bayram, B., & Arman-Ozcirpici, A.	2021	Clinical Oral Investigations
General	Innes, N., Borrie, F., Bearn, D., Evans, D., Rauchhaus, P., McSwiggan, S., Page, L., & Hogarth, F.	2013	Trials
General	Ioshida, M., Munoz, B., Rios, H., Cevidanes, L., Aristizabal, J., Rey, D., Kim-Berman, H., Yatabe, M., Benavides, E., Alvarez, M., & et al.	2019	Oral Surgery
General	Ip, T., & Rock, W.	2004	Journal of Orthodontics
General	Ireland, A., & Sherriff, M.	2002	Journal of orthodontics
General	Ireland, A., Songra, G., Clover, M., Atack, N., Sherriff, M., & Sandy, J.	2016	Orthodontics & Craniofacial Research
General	Ireland, A., Soro, V., Sprague, S., Harradine, N., Day, C., Al-Anezi, S., Jenkinson, H., Sherriff, M., Dymock, D., & Sandy, J.	2014	Orthodontics & Craniofacial Research
General	Irvine, R., Power, S., & McDonald, F.	2004	Journal of Orthodontics
General	Isci, D., Turk, T., & Elekdag-Turk, S.	2010	European Journal of Orthodontics
General	Ismail, S., Moss, J., & Hennessy, R.	2002	American Journal of Orthodontics and Dentofacial Orthopedics
General	Isola, G., Matarese, M., Briguglio, F., Grassia, V., Picciolo, G., Fiorillo, L., & Matarese, G.	2019	Materials (basel switzerland)
General	Iswariya, A., Jena, A., Mangaraj, M., Sharan, J., & Saharia, G.	2025	Journal of oral biology and craniofacial research
General	Iwasaki, L., Liu, Y., Liu, H., & Nickel, J.	2017	Orthodontics & Craniofacial Research
General	Izquierdo, P., de Biasi, R., Elias, C., & Nojima, L.	2010	American Journal of Orthodontics and Dentofacial Orthopedics
General	Jaber, S., Hajeer, M., & Burhan, A.	2022	Cureus
General	Jackers, N., Maes, N., Lambert, F., Albert, A., & Charavet, C.	2021	Angle Orthodontist
General	Jäderberg, S., Feldmann, I., & Engström, C.	2012	European Journal of Orthodontics
General	Jahanbakhshi, M., Motamedi, A., Feizbakhsh, M., & Mogharehabed, A.	2016	Dental Research Journal
General	Jahanbin, A., Ramazanzadeh, B., Ahrari, F., Forouzanfar, A., & Beidokhti, M.	2014	American Journal of Orthodontics and Dentofacial Orthopedics
General	Jain, A., Savana, K., Singh, S., Brajendu, Roy, S., & Priya, P.	2024	Journal of Pharmacy & Bioallied Sciences
General	Jain, A., Singh, S., Priya, P., Garg, N., Kumar, A., & Goswami, M.	2024	Contemporary Clinical Dentistry
General	Jain, S., Sharma, P., & Shetty, D.	2021	Journal of Orthodontic Science
General	Jamilian, A., Showkatbakhsh, R., & Amiri, S.	2011	European Journal of Orthodontics
General	Janson, G., Gigliotti, M., Estelita, S., & Chiqueto, K.	2013	International Journal of Oral and Maxillofacial Surgery
General	Janson, G., Rizzo, M., Laranjeira, V., Garib, D., & Valarelli, F.	2017	Progress in Orthodontics
General	Janson, G., Toruño, J., Martins, D., Henriques, J., & de Freitas, M.	2003	European Journal of Orthodontics
General	Jasim, E., & Kadhum, A.	2024	European Journal of Orthodontics
General	Jena, A., Duggal, R., & Parkash, H.	2006	American Journal of Orthodontics and Dentofacial Orthopedics
General	Jivrajani, S., & Bhad Patil, W.	2020	International orthodontics
General	Jivrajani, S., & Bhad, W.	2020	International orthodontics
General	Johal, A., Daly, K., & Murray, D.	2025	American Journal of Orthodontics and Dentofacial Orthopedics
General	Johansson, K., & Lundström, F.	2012	Angle Orthodontist
General	Johansson, K., Christell, H., Brechter, A., & Paulsson, L.	2025	Orthodontics & Craniofacial Research
General	Jolley, C., Huang, G., Greenlee, G., Spiekerman, C., Kiyak, H., & King, G.	2010	American Journal of Orthodontics and Dentofacial Orthopedics
General	Joseph, A., Prashantha, G., Sabrish, S., Sagarkar, R., & Mathew, S.	2022	Journal of Clinical and Diagnostic Research
General	Julku, J., Hannula, M., Pirilä-Parkkinen, K., Tolvanen, M., & Pirttiniemi, P.	2019	European Journal of Orthodontics
General	Jung, B., Harzer, W., Gedrange, T., Kunkel, M., Moergel, M., Diedrich, P., Lüdicke, G., & Wehrbein, H.	2010	Fortschritte Der Kieferorthopadie [Journal of Orofacial Orthopedics]
General	Jung, B., Harzer, W., Wehrbein, H., Gedrange, T., Hopfenmüller, W., Lüdicke, G., Moergel, M., Diedrich, P., & Kunkel, M.	2011	Clinical Oral Investigations
General	Jung, M.	2013	Angle Orthodontist
General	Kajiyama, K., Murakami, T., & Suzuki, A.	2000	American Journal of Orthodontics and Dentofacial Orthopedics
General	Kajiyama, K., Murakami, T., & Suzuki, A.	2004	American Journal of Orthodontics and Dentofacial Orthopedics
General	Kaklamanos, E., Mavreas, D., Tsalikis, L., Karagiannis, V., & Athanasiou, A.	2017	Journal of Orthodontics
General	Kang, Y., Kim, J., Kim, J., Won, P., & Nam, J.	2011	American Journal of Orthodontics and Dentofacial Orthopedics
General	Kaptaç, M., & Ay Ünüvar, Y.	2022	Fortschritte der Kieferorthopadie [Journal of Orofacial Orthopedics]
General	Karadeniz, E., Gonzales, C., Nebioglu-Dalci, O., Dwarte, D., Turk, T., Isci, D., Sahin-Saglam, A., Alkis, H., Elekdag-Turk, S., & Darendeliler, M.	2011	American journal of orthodontics and dentofacial orthopedics
General	Karadeniz, E., Gonzales, C., Turk, T., Isci, D., Sahin-Saglam, A., Alkis, H., Elekdag-Turk, S., & Darendeliler, M.	2013	Angle Orthodontist
General	Karamouzos, A., Mavropoulos, A., Athanasiou, A., & Kolokithas, G.	2002	Orthodontics & Craniofacial Research
General	Käsmä, K., Silvola, A., Vuollo, V., & Julku, J.	2025	European Journal of Orthodontics
General	Katchooi, M., Cohanim, B., Tai, S., Bayirli, B., Spiekerman, C., & Huang, G.	2018	American Journal of Orthodontics and Dentofacial Orthopedics
General	Kau, C., Durning, P., Richmond, S., Miotti, F., & Harzer, W.	2004	Journal of Orthodontics
General	Kau, C., Kantarci, A., Shaughnessy, T., Vachiramon, A., Santiwong, P., de la Fuente, A., Skrenes, D., Ma, D., & Brawn, P.	2013	Progress in Orthodontics
General	Kaya, B., Sar, C., Arman-Ozcirpici, A., & Polat-Ozsoy, O.	2013	European Journal of Orthodontics
General	Kayalar, E., Schauseil, M., Kuvat, S., Emekli, U., & Firatli, S.	2016	Journal of Cranio-Maxillo-Facial Surgery
General	Keng, F., Quick, A., Swain, M., & Herbison, P.	2012	European Journal of Orthodontics
General	Keski-Nisula, K., Hernesniemi, R., Heiskanen, M., Keski-Nisula, L., & Varrela, J.	2008	American Journal of Orthodontics and Dentofacial Orthopedics
General	Keski-Nisula, K., Keski-Nisula, L., Salo, H., Voipio, K., & Varrela, J.	2008	Angle Orthodontist
General	Kharb, S., Malhotra, A., Batra, P., Arora, N., & Singh, A.	2023	Turkish Journal of Orthodontics
General	Khatib, A., & Baba, F.	2024	Cureus
General	Khattab, T., Farah, H., Al-Sabbagh, R., Hajeer, M., & Haj-Hamed, Y.	2013	Angle Orthodontist
General	Khera, A., Raghav, P., Mehra, V., Wadhawan, A., Gupta, N., & Phull, T.	2022	Journal of Orthodontic Science
General	Khlef, H., Mousa, M., Ammar, A., Hajeer, M., & Awawdeh, M.	2023	Cureus
General	Kiliaridis, S., Egermark, I., & Thilander, B.	1990	European Journal of Orthodontics
General	Kilic, N., Celikoglu, M., & Oktay, H.	2010	European Journal of Orthodontics
General	Kiliç, N., Kiki, A., & Oktay, H.	2008	European Journal of Orthodontics
General	King, G., Spiekerman, C., Greenlee, G., & Huang, G.	2012	Journal of Dental Research
General	Kinzinger, G., Gross, U., Fritz, U., & Diedrich, P.	2005	American Journal of Orthodontics and Dentofacial Orthopedics
General	Kono, K., Murakami, T., Tanizaki, S., Kawanabe, N., Fujisawa, A., Nakamura, M., Hoshijima, M., Izawa, T., & Kamioka, H.	2024	European Journal of Orthodontics
General	Korbmacher, H., Huck, L., Adam, T., & Kahl-Nieke, B.	2006	European Journal of Orthodontics
General	Kosyreva, T., Biruykov, A., Voeykova, O., & Davidian, O.	2020	Stomatologiia
General	Koudstaal, M., Wolvius, E., Schulten, A., Hop, W., & van der Wal, K.	2009	International Journal of Oral and Maxillofacial Surgery
General	Koupis, N., Eliades, T., & Athanasiou, A.	2008	Angle Orthodontist
General	Kravitz, N., Kusnoto, B., Agran, B., & Viana, G.	2008	Angle Orthodontist
General	Krishnajith, J., Manjusha, K., Nishad, A., Mohammed, A., Aparna, M., & Roy, P.	2024	Journal of Pharmacy & Bioallied Sciences
General	Krishnan, S., Pandian, S., & Rajagopal, R.	2017	Dental Press Journal of Orthodontics
General	Krusinskiene, V., Kiuttu, P., Julku, J., Silvola, A., Kantomaa, T., & Pirttiniemi, P.	2008	European Journal of Orthodontics
General	Kucera, J., Marek, I., & Littlewood, S.	2022	European Journal of Orthodontics
General	Kula, K., Schreiner, R., Brown, J., & Glaros, A.	2002	Orthodontics & Craniofacial Research
General	Kumar, G., Rawat, G., Amrita, Kumar, V., & Saimbi, C.	2019	Journal of Orthodontic Science
General	Kumar, P., Datana, S., Londhe, S., & Kadu, A.	2017	Armed Forces Medical Journal
General	Kumar, V., Batra, P., Sharma, K., Raghavan, S., & Srivastava, A.	2020	International Orthodontics
General	Kuroda, S., Sakai, Y., Tamamura, N., Deguchi, T., & Takano-Yamamoto, T.	2007	American Journal of Orthodontics and Dentofacial Orthopedics
General	Kurt, H., Alioğlu, C., Karayazgan, B., Tuncer, N., & Kılıçoğlu, H.	2011	European Journal of Orthodontics
General	Laganà, G., Malara, A., Lione, R., Bollero, P., & Cozza, P.	2025	Frontiers in dental medicine
General	Lagravère, M., Gamble, J., Major, P., & Heo, G.	2013	International Orthodontics
General	Lagravère, M., Ling, C., Woo, J., Harzer, W., Major, P., & Carey, J.	2020	International Orthodontics
General	Lalnunpuii, H., Batra, P., Sharma, K., Srivastava, A., & Raghavan, S.	2020	International Orthodontics
General	Lamparski, D., Rinchuse, D., Close, J., & Sciote, J.	2003	American Journal of Orthodontics and Dentofacial Orthopedics
General	Laspos, C., Seehra, J., Katsaros, C., & Pandis, N.	2023	European Journal of Orthodontics
General	Lee, J., Miyazawa, K., Tabuchi, M., Kawaguchi, M., Shibata, M., & Goto, S.	2013	American Journal of Orthodontics and Dentofacial Orthopedics
General	Lee, K., Park, Y., Hwang, C., Kim, Y., Choi, T., Yoo, H., & Kyung, S.	2011	American Journal of Orthodontics and Dentofacial Orthopedics
General	Lee, N., Yang, I., & Baek, S.	2012	Angle Orthodontist
General	Lee, R., Barnes, E., DiBiase, A., Govender, R., & Qureshi, U.	2014	European Journal of Orthodontics
General	Lee, R., Kyi, C., & Mack, G.	2007	European Journal of Orthodontics
General	Leethanakul, C., Kanokkulchai, S., Pongpanich, S., Leepong, N., & Charoemratrote, C.	2014	Angle Orthodontist
General	Leite, J., Matiussi, L., Salem, A., Provenzano, M., & Ramos, A.	2016	Angle Orthodontist
General	Leite, V., Conti, A., Navarro, R., Almeida, M., Oltramari-Navarro, P., & Almeida, R.	2012	Angle Orthodontist
General	Letti, H., Rizzatto, S., de Menezes, L., Reale, C., de Lima, E., & Martinelli, F.	2013	Dental Press Journal of Orthodontics
General	Li, J., Papadopoulou, A., Gandedkar, N., Dalci, K., Darendeliler, M., & Dalci, O.	2022	European Journal of Orthodontics
General	Li, M., Shen, S., Huang, J., Wang, Y., Bao, J., Wang, B., & Yu, H.	2024	Journal of Clinical Medicine
General	Li, N., Sun, W., Li, Q., Dong, W., Martin, D., & Guo, J.	2020	American Journal of Orthodontics and Dentofacial Orthopedics
General	Li, S., Xia, Z., Liu, S., Eckert, G., & Chen, J.	2015	Angle Orthodontist
General	Li, Y., Deng, S., Mei, L., Li, Z., Zhang, X., Yang, C., & Li, Y.	2020	Progress in Orthodontics
General	Li, Y., Tang, N., Xu, Z., Feng, X., Yang, L., & Zhao, Z.	2012	Angle Orthodontist
General	Liang, S., Wang, F., Chang, Q., & Bai, Y.	2021	American Journal of Orthodontics and Dentofacial Orthopedics
General	Liang, Y., Zou, J., & Meng, X.	2025	Journal of Investigative Surgery
General	Liao, Z., Elekdag-Turk, S., Turk, T., Grove, J., Dalci, O., Chen, J., Zheng, K., Ali Darendeliler, M., Swain, M., & Li, Q.	2017	Journal of Biomechanics
General	Lill, D., Lindauer, S., Tüfekçi, E., & Shroff, B.	2008	American Journal of Orthodontics and Dentofacial Orthopedics
General	Lima, K., Henriques, J., Janson, G., Pereira, S., Neves, L., & Cançado, R.	2013	American Journal of Orthodontics and Dentofacial Orthopedics
General	Limpanichkul, W., Godfrey, K., Srisuk, N., & Rattanayatikul, C.	2006	Orthodontics & Craniofacial Research
General	Lin, C.-L., & Liao, Y.-F.	2020	Cleft Palate-Craniofacial Journal
General	Lin, E., Julien, K., Kesterke, M., & Buschang, P.	2022	Angle Orthodontist
General	Lin, H., Chang, H., & Chang, H.	2007	Journal of the Formosan Medical Association
General	Lin, L., Ahn, H., Kim, S., Moon, S., Kim, S., & Nelson, G.	2015	Angle Orthodontist
General	Lin, S., Huang, L., Li, J., Wen, J., Mei, L., Xu, H., Zhang, L., & Li, H.	2021	Angle Orthodontist
General	Lin, Y., Fu, Z., Guo, R., Ma, L., & Li, W.	2021	Cleft Palate-Craniofacial Journal
General	Lione, R., Balboni, A., Di Fazio, V., Pavoni, C., & Cozza, P.	2022	BMC Oral Health
General	Lione, R., Brunelli, V., Franchi, L., Pavoni, C., Quiroga Souki, B., & Cozza, P.	2017	Progress in Orthodontics
General	Lione, R., Huanca Ghislanzoni, L., Defraia, E., Franchi, L., & Cozza, P.	2016	European Journal of Orthodontics
General	Lione, R., Kiliaridis, S., Noviello, A., Franchi, L., Antonarakis, G., & Cozza, P.	2017	American Journal of Orthodontics and Dentofacial Orthopedics
General	Lippold, C., Hoppe, G., Moiseenko, T., Ehmer, U., & Danesh, G.	2008	Fortschritte Der Kieferorthopadie [Journal of Orofacial Orthopedics]
General	Lippold, C., Stamm, T., Meyer, U., Végh, A., Moiseenko, T., & Danesh, G.	2013	Trials
General	Lisson, J., Mokrys, K., Kinzinger, G., Glasl, B., & Ludwig, B.	2013	Fortschritte Der Kieferorthopadie [Journal of Orofacial Orthopedics]
General	Little, R., & Spary, D.	2017	Journal of Orthodontics
General	Littlewood, S., Mitchell, L., & Greenwood, D.	2001	Journal of Orthodontics
General	Liu, H., Zhang, Y., Lu, W., Yang, Y., Liu, X., Chen, S., Li, W., & Han, B.	2024	Angle Orthodontist
General	Liu, J., Liu, Y., Wang, J., Zuo, X., Wang, X., Zhang, Y., & He, H.	2021	Archives of Oral Biology
General	Liu, L., Kuang, Q., Zhou, J., & Long, H.	2021	Evidence-based dentistry
General	Liu, Y., Ding, W., Liu, J., & Li, Q.	2009	Journal of Oral Rehabilitation
General	Lo Giudice, A., Nucera, R., Leonardi, R., Paiusco, A., Baldoni, M., & Caccianiga, G.	2020	Photobiomodulation, Photomedicine, and Laser Surgery
General	Lombardo, E., Lione, R., Franchi, L., Gaffuri, F., Maspero, C., Cozza, P., & Pavoni, C.	2024	Fortschritte Der Kieferorthopadie [Journal of Orofacial Orthopedics]
General	Lombardo, L., Arreghini, A., Huanca Ghislanzoni, L., & Siciliani, G.	2019	European Journal of Orthodontics
General	Londhe Brig SM, B., Kumar Lt Col, P. L., Mitra Col, R. C., & Kotwal Col, A. C.	2010	Armed Forces Medical Journal
General	Lovius, B., Pender, N., Hewage, S., O’Dowling, I., & Tomkins, A.	1987	British Journal of Orthodontics
General	Luzi, C., Luzi, V., & Melsen, B.	2013	Progress in Orthodontics
General	Łyczek, J., Kawala, B., & Antoszewska-Smith, J.	2018	American Journal of Orthodontics and Dentofacial Orthopedics
General	M, M., Das, S., Barik, A., Raj, S., Mishra, M., Rath, S., & Sah, S.	2024	Angle Orthodontist
General	Magdi, S., Abdelsayed, F., Aboulfotouh, M., & Fahim, F.	2024	European Journal of Orthodontics
General	Mahmoudzadeh, M., Poormoradi, B., Alijani, S., Farhadian, M., & Kazemisaleh, A.	2020	Journal of Lasers in Medical Sciences
General	Majanni, A., & Hajeer, M.	2016	Journal of Contemporary Dental Practice
General	Mandall, N., Cousley, R., DiBiase, A., Dyer, F., Littlewood, S., Mattick, R., Nute, S., Doherty, B., Stivaros, N., McDowall, R., & et al.	2016	Journal of Orthodontics
General	Mandall, N., Littlewood, S., Shah, J., Watkinson, S., Glossop, S., Dugdale, C., Curran, E., & Walsh, T.	2023	Journal of Orthodontics
General	Mandall, N., Lowe, C., Worthington, H., Sandler, J., Derwent, S., Abdi-Oskouei, M., & Ward, S.	2006	European Journal of Orthodontics
General	Manni, A., Drago, S., & Migliorati, M.	2022	European Journal of Orthodontics
General	Manning, N., Chadwick, S., Plunkett, D., & Macfarlane, T.	2006	Journal of Orthodontics
General	Mäntysaari, R., Kantomaa, T., Pirttiniemi, P., & Pykäläinen, A.	2004	European Journal of Orthodontics
General	Marañón-Vásquez, G., Lagravère, M., Borsatto, M., de Souza, S., Watanabe, P., Matsumoto, M., Saraiva, M., & Romano, F.	2019	Lasers in Medical Science
General	Marins Bde, R., Pramiu, S., Busato, M., Marchi, L., & Togashi, A.	2016	Dental Press Journal of Orthodontics
General	Martina, R., Cioffi, I., Farella, M., Leone, P., Manzo, P., Matarese, G., Portelli, M., Nucera, R., & Cordasco, G.	2012	Orthodontics & Craniofacial Research
General	Martina, R., Cioffi, I., Galeotti, A., Tagliaferri, R., Cimino, R., Michelotti, A., Valletta, R., Farella, M., & Paduano, S.	2013	Orthodontics & Craniofacial Research
General	Martins, D., Souki, B., Cheib, P., Silva, G., Reis, I., Oliveira, D., & Nunes, E.	2016	Angle Orthodontist
General	Martires, S., Kamat, N., & Dessai, S.	2018	Dental Press Journal of Orthodontics
General	Massaro, C., Garib, D., Cevidanes, L., Janson, G., Yatabe, M., Lauris, J., & Ruellas, A.	2021	Clinical Oral Investigations
General	Masucci, C., Franchi, L., Defraia, E., Mucedero, M., Cozza, P., & Baccetti, T.	2011	American Journal of Orthodontics and Dentofacial Orthopedics
General	Masucci, C., Franchi, L., Giuntini, V., & Defraia, E.	2014	Orthodontics & Craniofacial Research
General	Matilainen, L., Johansson, K., Wiaderny, M., Brechter, A., Petrén, S., D’Antò, V., & Paulsson, L.	2025	Orthodontics & Craniofacial Research
General	Matys, J., Flieger, R., Gedrange, T., Janowicz, K., Kempisty, B., Grzech-Lesniak, K., & Dominiak, M.	2020	Materials
General	Matys, J., Flieger, R., Swider, K., Gedrange, T., Hutchings, G., Dyszkiewicz-Konwinska, M., Kempisty, B., Nammour, S., Dominiak, M., & Grzech-Lesniak, K.	2020	Photobiomodulation, photomedicine, and laser surgery
General	Maurya, R., Bhardwaj, P., Singh, H., & Mishra, H.	2022	Indian Journal of Dental Research
General	Mavreas, D., Cuzin, J., Boonen, G., & Vande Vannet, B.	2018	European Journal of Orthodontics
General	Mavropoulos, A., Karamouzos, A., Kolokithas, G., & Athanasiou, A.	2003	Journal of Orthodontics
General	Mayama, A., Seiryu, M., & Takano-Yamamoto, T.	2022	Scientific Reports
General	McDonagh, S., Moss, J., Goodwin, P., & Lee, R.	2001	European Journal of Orthodontics
General	Meral, O., Işcan, H., Okay, C., & Gürsoy, Y.	2004	European Journal of Orthodontics
General	Meyns, J., Meewis, J., Dons, F., Schreurs, A., Aerts, J., Shujaat, S., Politis, C., & Jacobs, R.	2025	European Journal of Orthodontics
General	Meyns, J., Thanatchaporn, J., Shujaat, S., Politis, C., & Jacobs, R.	2025	Progress in Orthodontics
General	Mezomo, M., de Lima, E., de Menezes, L., Weissheimer, A., & Allgayer, S.	2011	Angle Orthodontist
General	Miamoto, C., Marques, L., Abreu, L., & Paiva, S.	2018	Angle Orthodontist
General	Miao, Z., Ren, L., Zhang, H., Zheng, C., Yang, Y., Zhu, J., Han, Y., & Wang, S.	2025	Angle Orthodontist
General	Migliorati, M., Cevidanes, L., Sinfonico, G., Drago, S., Dalessandri, D., Isola, G., & Biavati, A.	2021	Head & Face Medicine
General	Migliorati, M., Drago, S., Amorfini, L., Nucera, R., & Silvestrini-Biavati, A.	2021	Orthodontics & Craniofacial Research
General	Migliorati, M., Drago, S., Calzolari, C., Gallo, F., Dalessandri, D., Orsini, A., & Silvestrini-Biavati, A.	2020	Minerva Stomatologica
General	Migliorati, M., Drago, S., Gallo, F., Amorfini, L., Dalessandri, D., Calzolari, C., Benedicenti, S., & Silvestrini-Biavati, A.	2016	European Journal of Orthodontics
General	Miles, P., & Weyant, R.	2003	Journal of Orthodontics
General	Mirabella, D., Spena, R., Scognamiglio, G., Luca, L., Gracco, A., & Siciliani, G.	2008	Angle Orthodontist
General	Miranda, F., Cunha Bastos, J., Magno Dos Santos, A., Janson, G., Pereira Lauris, J., & Garib, D.	2021	American Journal of Orthodontics and Dentofacial Orthopedics
General	Miresmæili, A., Mollabashi, V., Gholami, L., Farhadian, M., Rezaei-Soufi, L., Javanshir, B., & Malekshoar, M.	2019	International Orthodontics
General	Mistry, D., Dalci, O., Papageorgiou, S., Darendeliler, M., & Papadopoulou, A.	2020	American Journal of Orthodontics and Dentofacial Orthopedics
General	Mittal, R., Attri, S., Batra, P., Sonar, S., Sharma, K., & Raghavan, S.	2020	Angle Orthodontist
General	Moghaddam, S., Mohammadi, A., & Behroozian, A.	2021	Progress in Orthodontics
General	Mohammed, R., Abass, S., Abubakr, N., & Mohammed, Z.	2016	American Journal of Orthodontics and Dentofacial Orthopedics
General	Mohammed-Salih, H., Al-lami, H., Saloom, H., Abdulkareem, A., Al-Obaidi, J., & Razali, N.	2023	3 Biotech
General	Mohd Tahir, N., Wan Hassan, W., & Saub, R.	2019	European Journal of Orthodontics
General	Montasser, M., Drummond, J., & Evans, C.	2008	Angle Orthodontist
General	Montenegro, V., Jones, A., Petocz, P., Gonzales, C., & Darendeliler, M.	2012	American Journal of Orthodontics and Dentofacial Orthopedics
General	Moqadam, A., Arash, V., Mirzaie, M., Fereydooni, M., Haghani, H., & Rahmani, A.	2016	Bangladesh Medical Research Council Bulletin
General	Mordente, C., Oliveira, D., Palomo, J., Cardoso, P., Assis, M., Zenóbio, E., Souki, B., & Soares, R.	2024	Progress in Orthodontics
General	Moresca, R., Vigorito, J., Dominguez, G., Tortamano, A., Moraes, D., Moro, A., & Correr, G.	2012	Brazilian Dental Journal
General	Morris, D., Illing, H., & Lee, R.	1998	European Journal of Orthodontics
General	Mosleh, M., Kaddah, M., Abd ElSayed, F., & ElSayed, H.	2015	American Journal of Orthodontics and Dentofacial Orthopedics
General	Mossaz, C., Byloff, F., & Kiliaridis, S.	2007	American Journal of Orthodontics and Dentofacial Orthopedics
General	Mousa, M., Hajeer, M., Burhan, A., Heshmeh, O., & Alam, M.	2023	F1000Research
General	Mousa, M., Hajeer, M., Burhan, A., Heshmeh, O., & Darwich, K.	2022	Cureus
General	Mousavi, S., Shamohammadi, M., Moradi, M., Hormozi, E., & Rakhshan, V.	2020	International Orthodontics
General	Mowafy, M., & Zaher, A.	2012	Progress in Orthodontics
General	Mucedero, M., Franchi, L., Giuntini, V., Vangelisti, A., McNamara, J., & Cozza, P.	2013	American Journal of Orthodontics and Dentofacial Orthopedics
General	Mucedero, M., Fusaroli, D., Franchi, L., Pavoni, C., Cozza, P., & Lione, R.	2018	Angle Orthodontist
General	Murfitt, P., Quick, A., Swain, M., & Herbison, G.	2006	European Journal of Orthodontics
General	Myrlund, R., Dubland, M., Keski-Nisula, K., & Kerosuo, H.	2015	European Journal of Orthodontics
General	Myrlund, R., Keski-Nisula, K., & Kerosuo, H.	2019	Angle Orthodontist
General	Nabbat, S., & Yassir, Y.	2020	European Journal of Orthodontics
General	Nagani, N., Ahmed, I., Tanveer, F., Khursheed, H., & Farooqui, W.	2020	BMC Oral Health
General	Nagrik, A., Bhad, W., Chavan, S., & Doshi, U.	2020	International Orthodontics
General	Nahas, A., Samara, S., & Rastegar-Lari, T.	2017	Lasers in Medical Science
General	Nakawah, S., Youssef, M., Rossi, O., Perrotti, G., & Testori, T.	2025	Journal of Clinical Medicine
General	Nam, H., Gianoni-Capenakas, S., Major, P., Heo, G., & Lagravere, M.	2020	Journal of Clinical Medicine
General	Namera, M., Mahmoud, G., Abdulhadi, A., & Burhan, A.	2020	Dental and Medical Problems
General	Nandan, H., Kumar, C., & Jha, P.	2023	Cureus
General	Nandhra, S., Littlewood, S., Houghton, N., Luther, F., Prabhu, J., Munyombwe, T., & Wood, S.	2015	European Journal of Orthodontics
General	Naoumova, J., & Kjellberg, H.	2018	European Journal of Orthodontics
General	Naoumova, J., Kurol, J., & Kjellberg, H.	2015	European Journal of Orthodontics
General	Naoumova, J., Kürol, J., & Kjellberg, H.	2015	European Journal of Orthodontics
General	Naqvi, Z., Shaikh, S., & Pasha, Z.	2019	Ethiopian Journal of Health Sciences
General	Naraghi, S., Ganzer, N., Bondemark, L., & Sonesson, M.	2021	European Journal of Orthodontics
General	Naraghi, S., Ganzer, N., Bondemark, L., & Sonesson, M.	2021	European Journal of Orthodontics
General	Naraghi, S., Ganzer, N., Bondemark, L., & Sonesson, M.	2023	European Journal of Orthodontics
General	Nasser, A., Sultan, K., Hajeer, M., & Hamadah, O.	2023	Cureus
General	Nayyer, N., Tripathi, T., Rai, P., & Kanase, A.	2021	International Orthodontics
General	Nazir, M., Walsh, T., Mandall, N., Matthew, S., & Fox, D.	2011	Journal of Orthodontics
General	Nelson, B., Hägg, U., Hansen, K., & Bendeus, M.	2007	American Journal of Orthodontics and Dentofacial Orthopedics
General	Nelson, B., Hansen, K., & Hägg, U.	2000	American Journal of Orthodontics and Dentofacial Orthopedics
General	Ng, D., Chan, A., Papadopoulou, A., Dalci, O., Petocz, P., & Darendeliler, M.	2018	European Journal of Orthodontics
General	Ngan, P., Hagg, U., Yiu, C., & Wei, S.	1997	Seminars in Orthodontics
General	Nightingale, C., & Jones, S.	2003	Journal of Orthodontics
General	Ning, M., & Weiran, L.	2015	Hua Xi Kou Qiang Yi Xue Za Zhi [West China Journal of Stomatology]
General	Noble, J., Karaiskos, N., & Wiltshire, W.	2008	Angle Orthodontist
General	Nordstrom, B., Shoji, T., Anderson, W., Fields, H., Beck, F., Kim, D., Takano-Yamamoto, T., & Deguchi, T.	2018	Angle Orthodontist
General	Norevall, L., Marcusson, A., & Persson, M.	1996	European Journal of Orthodontics
General	Norman, N., Worthington, H., & Chadwick, S.	2016	Journal of Orthodontics
General	Noverraz, R., Disse, M., Ongkosuwito, E., Kuijpers-Jagtman, A., & Prahl, C.	2015	Clinical Oral Investigations
General	O’Brien, K., Lewis, D., Shaw, W., & Combe, E.	1990	European Journal of Orthodontics
General	O’Brien, K., Macfarlane, T., Wright, J., Conboy, F., Appelbe, P., Birnie, D., Chadwick, S., Connolly, I., Hammond, M., Harradine, N., & et al.	2009	American Journal of Orthodontics and Dentofacial Orthopedics
General	O’Brien, K., Read, M., Sandison, R., & Roberts, C.	1989	American Journal of Orthodontics and Dentofacial Orthopedics
General	O’Brien, K., Wright, J., Conboy, F., Appelbe, P., Davies, L., Connolly, I., Mitchell, L., Littlewood, S., Mandall, N., Lewis, D., & et al.	2009	American Journal of Orthodontics and Dentofacial Orthopedics
General	O’Brien, K., Wright, J., Conboy, F., Sanjie, Y., Mandall, N., Chadwick, S., Connolly, I., Cook, P., Birnie, D., Hammond, M., & et al.	2003	American Journal of Orthodontics and Dentofacial Orthopedics
General	O’Dywer, L., Littlewood, S., Rahman, S., Spencer, R., Barber, S., & Russell, J.	2016	Angle Orthodontist
General	Oeiras, V., Silva, V., Azevedo, L., Lobato, V., & Normando, D.	2016	Brazilian Oral Research
General	Oginski, T., Kawala, B., Mikulewicz, M., & Antoszewska-Smith, J.	2020	BioMed Research International
General	O’Grady, P., McNamara, J., Baccetti, T., & Franchi, L.	2006	American Journal of Orthodontics and Dentofacial Orthopedics
General	Oliveira, N., Da Silveira, A., Kusnoto, B., & Viana, G.	2004	American Journal of Orthodontics and Dentofacial Orthopedics
General	Oliveira, S., Rosenbach, G., Brunhard, I., Almeida, M., & Chevitarese, O.	2004	European Journal of Orthodontics
General	Oncag, G., Seckin, O., Dincer, B., & Arikan, F.	2007	American Journal of Orthodontics and Dentofacial Orthopedics
General	O’Neill, K., Harkness, M., & Knight, R.	2000	American Journal of Orthodontics and Dentofacial Orthopedics
General	Ong, E., Ho, C., & Miles, P.	2011	Journal of Orthodontics
General	Ong, E., McCallum, H., Griffin, M., & Ho, C.	2010	American Journal of Orthodontics and Dentofacial Orthopedics
General	O’Rourke, N., Albeedh, H., Sharma, P., & Johal, A.	2016	American Journal of Orthodontics and Dentofacial Orthopedics
General	Ortu, E., Pietropaoli, D., Cova, S., Marci, M., & Monaco, A.	2021	BMC Oral Health
General	Ortu, E., Severino, M., Di Nicolantonio, S., Carrafiello, A., Cova, S., Gatto, R., & Monaco, A.	2025	European Journal of Paediatric Dentistry
General	Ottaviano, G., Maculan, P., Borghetto, G., Favero, V., Galletti, B., Savietto, E., Scarpa, B., Martini, A., Stellini, E., De Filippis, C., & et al.	2018	International Journal of Pediatric Otorhinolaryngology
General	Ousehal, L., El Aouame, A., Rachdy, Z., & Benkiran, G.	2016	International Orthodontics
General	Ouyang, L., Li, J., Dong, Y., Li, J., Jin, F., Luo, Y., Wang, R., & Wang, S.	2024	BMC Oral Health
General	Owais, A., Rousan, M., Badran, S., & Abu Alhaija, E.	2011	European Journal of Orthodontics
General	Oz, A., Arici, N., & Arici, S.	2012	Angle Orthodontist
General	Oz, A., Oz, A., & Arici, S.	2016	American Journal of Orthodontics and Dentofacial Orthopedics
General	Ozbilek, S., Gungor, A., & Celik, S.	2017	Angle Orthodontist
General	Ozer, M., Bayram, M., Dincyurek, C., & Tokalak, F.	2014	Angle Orthodontist
General	Ozkan, S., & Bayram, M.	2016	American Journal of Orthodontics and Dentofacial Orthopedics
General	Ozkan, T., & Arici, S.	2021	Korean Journal of Orthodontics
General	Özsoy, B., Güldüren, K., & Kamiloglu, B.	2023	Lasers in Medical Science
General	Pacha, M., Fleming, P., Pandis, N., Shagmani, M., & Johal, A.	2023	American Journal of Orthodontics and Dentofacial Orthopedics
General	Pacha, M., Fleming, P., Shagmani, M., & Johal, A.	2024	European Journal of Orthodontics
General	Padula, T., Wilhelmsson, T., & Naoumova, J.	2023	European Journal of Orthodontics
General	Paetyangkul, A., Türk, T., Elekdağ-Türk, S., Jones, A., Petocz, P., & Darendeliler, M.	2009	American journal of orthodontics and dentofacial orthopedics
General	Paetyangkul, A., Türk, T., Elekdağ-Türk, S., Jones, A., Petocz, P., Cheng, L., & Darendeliler, M.	2011	American journal of orthodontics and dentofacial orthopedics
General	Palagi, L., Sabrosa, C., Gava, E., Baccetti, T., & Miguel, J.	2010	Angle Orthodontist
General	Pandis, N., & Eliades, T.	2005	American Journal of Orthodontics and Dentofacial Orthopedics
General	Pandis, N., Fleming, P., Kloukos, D., Polychronopoulou, A., Katsaros, C., & Eliades, T.	2013	American Journal of Orthodontics and Dentofacial Orthopedics
General	Pandis, N., Polychronopoulou, A., & Eliades, T.	2007	American Journal of Orthodontics and Dentofacial Orthopedics
General	Pandis, N., Polychronopoulou, A., & Eliades, T.	2009	American Journal of Orthodontics and Dentofacial Orthopedics
General	Pandis, N., Polychronopoulou, A., & Eliades, T.	2010	American Journal of Orthodontics and Dentofacial Orthopedics
General	Pandis, N., Polychronopoulou, A., Katsaros, C., & Eliades, T.	2011	American Journal of Orthodontics and Dentofacial Orthopedics
General	Pandis, N., Strigou, S., & Eliades, T.	2007	Angle Orthodontist
General	Pandis, N., Strigou, S., & Eliades, T.	2006	Orthodontics & Craniofacial Research
General	Pangrazio-Kulbersh, V., Berger, J., Chermak, D., Kaczynski, R., Simon, E., & Haerian, A.	2003	American Journal of Orthodontics and Dentofacial Orthopedics
General	Paoloni, V., Fusaroli, D., Marino, L., Mucedero, M., & Cozza, P.	2021	BMC Oral Health
General	Papadopoulos, M., Melkos, A., & Athanasiou, A.	2010	American Journal of Orthodontics and Dentofacial Orthopedics
General	Parekh, J., Counihan, K., Fleming, P., Pandis, N., & Sharma, P.	2019	American Journal of Orthodontics and Dentofacial Orthopedics
General	Parihar, A., Verma, S., Subash, P., & Singh, A.	2022	National Journal of Maxillofacial Surgery
General	Park, H., Choi, S., Choi, Y., Park, Y., Kim, K., & Yu, H.	2019	Angle Orthodontist
General	Parkin, N., Deery, C., Smith, A., Tinsley, D., Sandler, J., & Benson, P.	2012	Journal of Oral and Maxillofacial Surgery
General	Parkin, N., Freeman, J., Deery, C., & Benson, P.	2015	American Journal of Orthodontics and Dentofacial Orthopedics
General	Paschos, E., Kurochkina, N., Huth, K., Hansson, C., & Rudzki-Janson, I.	2009	American Journal of Orthodontics and Dentofacial Orthopedics
General	Pasquale, A., Weinstein, M., Borislow, A., & Braitman, L.	2007	American Journal of Orthodontics and Dentofacial Orthopedics
General	Patnaik, P., Nanda, S., & Mishra, S.	2023	BMC Oral Health
General	Patterson, B., Foley, P., Ueno, H., Mason, S., Schneider, P., & Kim, K.	2021	American journal of orthodontics and dentofacial orthopedics
General	Paul, L., O’Brien, K., & Mandall, N.	2002	Orthodontics & Craniofacial Research
General	Pavlow, S., McGorray, S., Taylor, M., Dolce, C., King, G., & Wheeler, T.	2008	American Journal of Orthodontics and Dentofacial Orthopedics
General	Pavoni, C., Franchi, L., Laganà, G., & Cozza, P.	2013	Fortschritte Der Kieferorthopadie [Journal of Orofacial Orthopedics]
General	Pavoni, C., Lombardo, E., Lione, R., Faltin, K., McNamara, J., Cozza, P., & Franchi, L.	2018	European Journal of Orthodontics
General	Pedrin, F., Almeida, M., Almeida, R., Almeida-Pedrin, R., & Torres, F.	2006	American Journal of Orthodontics and Dentofacial Orthopedics
General	Penning, E., Peerlings, R., Govers, J., Rischen, R., Zinad, K., Bronkhorst, E., Breuning, K., & Kuijpers-Jagtman, A.	2017	Journal of Dental Research
General	Pereira, J., Jacob, H., Locks, A., Brunetto, M., & Ribeiro, G.	2017	Dental Press Journal of Orthodontics
General	Pérignon, B., Bandiaky, O., Fromont-Colson, C., Renaudin, S., Peré, M., Badran, Z., Cuny-Houchmand, M., & Soueidan, A.	2021	Scientific Reports
General	Petrén, S., & Bondemark, L.	2008	American Journal of Orthodontics and Dentofacial Orthopedics
General	Petrén, S., Bjerklin, K., & Bondemark, L.	2011	American Journal of Orthodontics and Dentofacial Orthopedics
General	Petsos, H., Usherenko, R., Dahmer, I., Eickholz, P., Kopp, S., & Sayahpour, B.	2024	BMC Oral Health
General	Pettemerides, A., Sherriff, M., & Ireland, A.	2004	European Journal of Orthodontics
General	Pham, C., Le, L., Phuong Le, K., & Truong, K.	2025	Open dentistry journal
General	Pham, V., & Lagravère, M.	2017	International Orthodontics
General	Phelan, A., Tarraf, N., Taylor, P., Hönscheid, R., Drescher, D., Baccetti, T., & Darendeliler, M.	2012	American Journal of Orthodontics and Dentofacial Orthopedics
General	Phermsang-Ngarm, P., & Charoemratrote, C.	2018	Angle Orthodontist
General	Picanço, P., Valarelli, F., Cançado, R., de Freitas, K., & Picanço, G.	2013	Dental Press Journal of Orthodontics
General	Pini Prato, G., Baccetti, T., Giorgetti, R., Agudio, G., & Cortellini, P.	2000	Journal of periodontology
General	Pirttiniemi, P., Kantomaa, T., Mäntysaari, R., Pykäläinen, A., Krusinskiene, V., Laitala, T., & Karikko, J.	2005	European Journal of Orthodontics
General	Pithon, M., Dos Santos, A., Dos Santos, A., Fidalgo, T., de Franca, A., Coqueiro, R., de Andrade, A., Oliveira, D., & Maia, L.	2022	Pesquisa Brasileira Em Odontopediatria e Clinica Integrada
General	Ponduri, S., Turnbull, N., Birnie, D., Ireland, A., & Sandy, J.	2007	American Journal of Orthodontics and Dentofacial Orthopedics
General	Prahl, C., Kuijpers-Jagtman, A., Van ’t Hof, M., & Prahl-Andersen, B.	2003	Cleft palate-craniofacial journal
General	Prathapan Santhakumari, P., Varma Raja, V., Joseph, J., Devaraj, A., John, E., & Oommen Thomas, N.	2023	Cureus
General	Priya, D., Sundareswaran, S., Mishra, N., Sathyanathan, S., Shibin, M., & Jisha, B.	2024	Turkish Journal of Orthodontics
General	Priya, R., Anbarasu, P., Eisenhuth, G., Eisenhuth, S., Eisenhuth, C., Dinesh, S., & Subramanian, S.	2024	Journal of Contemporary Dental Practice
General	Pullisaar, H., Cattaneo, P., Gera, A., Sankiewicz, M., Bilinska, M., Vandevska-Radunovic, V., & Cornelis, M.	2024	European Journal of Orthodontics
General	Puttaravuttiporn, P., Wongsuwanlert, M., Charoemratrote, C., Lindauer, S., & Leethanakul, C.	2018	Angle Orthodontist
General	Qudeimat, M., & Sasa, I.	2015	European Archives of Paediatric Dentistry
General	Quintão, C., Helena, I., Brunharo, V., Menezes, R., & Almeida, M.	2006	European Journal of Orthodontics
General	Radwan, E., Maher, A., & Montasser, M.	2022	Journal of Contemporary Dental Practice
General	Raghav, P., Khera, A., Preeti, P., Jain, S., Mohan, S., & Tiwari, A.	2022	Dental Press Journal of Orthodontics
General	Raghis, T., Alsulaiman, T., Mahmoud, G., & Youssef, M.	2023	International orthodontics
General	Rahman Raihan, M., Sajedeen, M., Hussain, M., & Ahmed, T.	2022	Bangladesh Medical Research Council Bulletin
General	Ramoglu, S., & Sari, Z.	2010	European Journal of Orthodontics
General	Rao, R., Oommen, K., Nagate, R., Al-Qarni, M., Ahmed, A., Tikare, S., Gokhale, S., AlBariqi, A., Elagib, M., & Chaturvedi, S.	2024	Journal of Personalized Medicine
General	Ravi, J., Duraisamy, S., Rajaram, K., Kannan, R., & Arumugam, E.	2023	Dental Press Journal of Orthodontics
General	Raviteja, N., & Prasad, M.	2020	Pesquisa brasileira em odontopediatria e clinica integrada
General	Raza, H., Major, P., Dederich, D., & El-Bialy, T.	2016	Angle Orthodontist
General	Rebellato, J., Lindauer, S., Rubenstein, L., Isaacson, R., Davidovitch, M., & Vroom, K.	1997	American Journal of Orthodontics and Dentofacial Orthopedics
General	Reichert, C., Kutschera, E., Plötz, C., Scharf, S., Gölz, L., Fimmers, R., Fuhrmann, C., Wahl, G., Braumann, B., & Jäger, A.	2017	Fortschritte Der Kieferorthopadie [Journal of Orofacial Orthopedics]
General	Reis, A., dos Santos, J., Loguercio, A., & de Oliveira Bauer, J.	2008	European Journal of Orthodontics
General	Reiss, S., Chouinard, M., Frias Landa, D., Nanda, R., Chandhoke, T., Sobue, T., Allareddy, V., Kuo, C., Mu, J., & Uribe, F.	2020	European Journal of Orthodontics
General	Ren, Y., Steegman, R., Dieters, A., Jansma, J., & Stamatakis, H.	2019	Clinical Oral Investigations
General	Rey, D., Angel, D., Oberti, G., & Baccetti, T.	2008	American Journal of Orthodontics and Dentofacial Orthopedics
General	Reyes Pacheco, A., Collins, J., Contreras, N., Lantigua, A., Pithon, M., & Tanaka, O.	2020	American Journal of Orthodontics and Dentofacial Orthopedics
General	Rizzo, L., Cacciafesta, V., & Melsen, B.	2003	Progress in Orthodontics
General	Rossato, P., Fernandes, T., Urnau, F., de Castro, A., Conti, F., de Almeida, R., & Oltramari-Navarro, P.	2018	Angle Orthodontist
General	Rowland, H., Hichens, L., Williams, A., Hills, D., Killingback, N., Ewings, P., Clark, S., Ireland, A., & Sandy, J.	2007	American Journal of Orthodontics and Dentofacial Orthopedics
General	Russell, J., Littlewood, S., Blance, A., & Mitchell, L.	2008	Journal of Orthodontics
General	Saleh, M., Hajeer, M., & Al-Jundi, A.	2013	Orthodontics & Craniofacial Research
General	Saleh, M., Hajeer, M., & Muessig, D.	2017	European Journal of Orthodontics
General	Salehi, P., Zarif Najafi, H., & Roeinpeikar, S.	2013	Progress in Orthodontics
General	Samantha, C., Sundari, S., Chandrasekhar, S., Sivamurty, G., & Dinesh, S.	2017	Journal of Clinical and Diagnostic Research
General	Sandhu, S., Shetty, V., Mogra, S., Varghese, J., Sandhu, J., & Sandhu, J.	2012	Angle Orthodontist
General	Sandler, J., Benson, P., Doyle, P., Majumder, A., O’Dwyer, J., Speight, P., Thiruvenkatachari, B., & Tinsley, D.	2008	American Journal of Orthodontics and Dentofacial Orthopedics
General	Sandler, J., Murray, A., Thiruvenkatachari, B., Gutierrez, R., Speight, P., & O’Brien, K.	2014	American Journal of Orthodontics and Dentofacial Orthopedics
General	Sangwattanarat, T., & Thongudomporn, U.	2024	Angle Orthodontist
General	Sar, C., Arman-Ozcirpici, A., Uckan, S., & Yazici, A.	2011	American Journal of Orthodontics and Dentofacial Orthopedics
General	Sari, Z., Uysal, T., Başçiftçi, F., & Inan, O.	2009	Angle Orthodontist
General	Sarul, M., Lis, J., Park, H., & Rumin, K.	2022	BMC oral health
General	Sarul, M., Minch, L., Park, H., & Antoszewska-Smith, J.	2015	Angle Orthodontist
General	Sawicka, M., Bedini, R., Wierzbicki, P., & Pameijer, C.	2014	Folia Histochemica ET Cytobiologica
General	Schätzle, M., Männchen, R., Balbach, U., Hämmerle, C., Toutenburg, H., & Jung, R.	2009	Clinical oral implants research
General	Schneider, P., Gandini Júnior, L., Monini, A., Pinto, A., & Kim, K.	2019	Angle Orthodontist
General	Schneider, P., Kim, K., da Costa Monini, A., Dos Santos-Pinto, A., & Gandini, L.	2019	Angle Orthodontist
General	Schulz, S., Koos, B., Duske, K., & Stahl, F.	2016	Fortschritte Der Kieferorthopadie [Journal of Orofacial Orthopedics]
General	Schütze, S., Gedrange, T., Zellmann, M., & Harzer, W.	2007	American Journal of Orthodontics and Dentofacial Orthopedics
General	Schutz-Fransson, U., Lindsten, R., Bjerklin, K., & Bondemark, L.	2017	Angle Orthodontist
General	Schwärzler, A., Nemec, M., Lettner, S., Rank, C., Schedle, A., & Jonke, E.	2023	Dental Materials
General	Scribante, A., Gallo, S., Turcato, B., Trovati, F., Gandini, P., & Sfondrini, M.	2020	Polymers
General	Scribante, A., Pascadopoli, M., Gandini, P., Mangia, R., Spina, C., & Sfondrini, M.	2024	International Dental Journal
General	Sebastian, B.	2012	Angle Orthodontist
General	Sebastian, B., Abraham, M., Sarma, P., & Cherian, K.	2019	Orthodontics & Craniofacial Research
General	Seehra, J., Fleming, P., Mandall, N., & Dibiase, A.	2012	Angle Orthodontist
General	Seiryu, M., Ida, H., Mayama, A., Sasaki, S., Sasaki, S., Deguchi, T., & Takano-Yamamoto, T.	2020	Angle Orthodontist
General	Senışık, N., & Türkkahraman, H.	2012	American Journal of Orthodontics and Dentofacial Orthopedics
General	Serafim, C., Gurgel Jde, A., Tiago, C., Tavarez, R., & Maia Filho, E.	2015	TheScientificWorldJournal
General	Serrano-Velasco, D., Martín-Vacas, A., Cintora-López, P., Paz-Cortés, M., & Aragoneses, J.	2024	Children
General	Sfondrini, M., Cacciafesta, V., Scribante, A., & Klersy, C.	2004	American Journal of Orthodontics and Dentofacial Orthopedics
General	Sfondrini, M., Gallo, S., Turcato, B., Montasser, M., Albelasy, N., Vallittu, P., Gandini, P., & Scribante, A.	2021	Materials
General	Sfondrini, M., Pascadopoli, M., Gallo, S., Ricaldone, F., Kramp, D., Valla, M., Gandini, P., & Scribante, A.	2022	Materials (basel, switzerland)
General	Shaadouh, R., Hajeer, M., Alam, M., Sultan, K., & Aljabban, O.	2025	BMC Oral Health
General	Shaadouh, R., Hajeer, M., Mahmoud, G., Almasri, I., Jaber, S., & Alam, M.	2024	Progress in Orthodontics
General	Shah, J., & Chadwick, S.	2009	Orthodontie Francaise
General	Shah, N., & Goje, S.	2023	Journal of Contemporary Dental Practice
General	Shahbodaghi, M., Zali, M., Behroozian, A., & Dadgar, H.	2024	Angle Orthodontist
General	Shahid, F., Nowrin, S., Alam, M., Khamis, M., Husein, A., & Rahman, N.	2023	Healthcare
General	Shahrin, A., Ghani, S., & Norman, N.	2021	Korean Journal of Orthodontics
General	Shakhtour, F., & Al-Nimri, K.	2025	Angle Orthodontist
General	Sharma, A., & Lee, R.	2005	American Journal of Orthodontics and Dentofacial Orthopedics
General	Shaughnessy, T., Kantarci, A., Kau, C., Skrenes, D., Skrenes, S., & Ma, D.	2016	BMC Oral Health
General	Shawesh, M., Bhatti, B., Usmani, T., & Mandall, N.	2010	European Journal of Orthodontics
General	Shen, Y., Jiang, X., & Yu, J.	2023	Medicine
General	Shim, H., Foley, P., Bankhead, B., & Kim, K.	2022	Angle Orthodontist
General	Showkatbakhsh, R., Jamilian, A., Taban, T., & Golrokh, M.	2012	Progress in Orthodontics
General	Showkatbakhsh, R., Meybodi, S., Jamilian, A., Meybodi, S., & Meybodi, E.	2011	Journal of Applied Oral Science : Revista FOB
General	Shundo, I., Kobayashi, Y., & Endo, T.	2012	Odontology
General	Sigler, L., Baccetti, T., & McNamara, J.	2011	American Journal of Orthodontics and Dentofacial Orthopedics
General	Signorelli, M., Kao, E., Ngan, P., & Gladwin, M.	2006	American Journal of Orthodontics and Dentofacial Orthopedics
General	Silva, I., Miranda, F., Bastos, J., & Garib, D.	2024	Angle Orthodontist
General	Silvola, A., Arvonen, P., Julku, J., Lähdesmäki, R., Kantomaa, T., & Pirttiniemi, P.	2009	Angle Orthodontist
General	Simre, S., Rajanikanth, K., Bhola, N., Jadhav, A., Patil, C., & Mishra, A.	2022	Journal of Oral Biology and Craniofacial Research
General	Singh, S., Jain, A., Prasad, R., Sahu, A., Priya, P., & Kumari, P.	2023	Journal of Orthodontic Science
General	Sinha, A., Avirachan, T., Thomas, P., Kuruvilla, L., Majithia, P., & Paul, M.	2024	Journal of Pharmacy & Bioallied Sciences
General	Siriphan, N., Leethanakul, C., & Thongudomporn, U.	2019	Orthodontics & Craniofacial Research
General	Sloss, E., Southard, K., Qian, F., Stock, S., Mann, K., Meyer, D., & Southard, T.	2008	American Journal of Orthodontics and Dentofacial Orthopedics
General	Soares Ueno, E., de Carvalho, T., Kanashiro, L., Ursi, W., Chilvarquer, I., Neto, J., & de Paiva, J.	2025	Angle orthodontist
General	Soldanova, M., Leseticky, O., Komarkova, L., Dostalova, T., Smutny, V., & Spidlen, M.	2012	European Journal of Orthodontics
General	Sollenius, O., Golež, A., Primožič, J., Ovsenik, M., Bondemark, L., & Petrén, S.	2020	European Journal of Orthodontics
General	Sollenius, O., Petrén, S., & Bondemark, L.	2020	European Journal of Orthodontics
General	Son, S., Motoyoshi, M., Uchida, Y., & Shimizu, N.	2014	American Journal of Orthodontics and Dentofacial Orthopedics
General	Sonesson, M., Brechter, A., Abdulraheem, S., Lindman, R., & Twetman, S.	2020	European Journal of Orthodontics
General	Sonesson, M., Naraghi, S., & Bondemark, L.	2022	European Journal of Orthodontics
General	Sreenivasagan, S., Subramanian, A., & Chae, J.	2024	Orthodontics & Craniofacial Research
General	Stephens, C., Boley, J., Behrents, R., Alexander, R., & Buschang, P.	2005	American Journal of Orthodontics and Dentofacial Orthopedics
General	Stivaros, N., Lowe, C., Dandy, N., Doherty, B., & Mandall, N.	2010	European Journal of Orthodontics
General	Störmann, I., & Ehmer, U.	2002	Fortschritte Der Kieferorthopadie [Journal of Orofacial Orthopedics]
General	Sueri, M., & Turk, T.	2006	Angle Orthodontist
General	Sultana, S., Ab Rahman, N., Zainuddin, S., & Ahmad, B.	2022	Scientific Reports
General	Summers, A., Kao, E., Gilmore, J., Gunel, E., & Ngan, P.	2004	American Journal of Orthodontics and Dentofacial Orthopedics
General	Sun, H., Hu, R., Ren, M., Lin, Y., Wang, X., Sun, C., & Wang, Y.	2016	Angle Orthodontist
General	Sun, J., Yu, Y., Liu, M., Chen, L., Li, H., Zhang, L., Zhou, Y., Ao, D., Tao, R., & Lai, W.	2011	Journal of Dental Research
General	Sunna, S., & Rock, W.	1998	British Journal of Orthodontics
General	Sunna, S., & Rock, W.	2008	Journal of Orthodontics
General	Suzuki, M., Deguchi, T., Watanabe, H., Seiryu, M., Iikubo, M., Sasano, T., Fujiyama, K., & Takano-Yamamoto, T.	2013	American Journal of Orthodontics and Dentofacial Orthopedics
General	Tacken, M., Cosyn, J., De Wilde, P., Aerts, J., Govaerts, E., & Vannet, B.	2010	European Journal of Orthodontics
General	Tai, K., Hotokezaka, H., Park, J., Tai, H., Miyajima, K., Choi, M., Kai, L., & Mishima, K.	2010	American Journal of Orthodontics and Dentofacial Orthopedics
General	Tai, K., Park, J., Mishima, K., & Shin, J.	2011	Angle Orthodontist
General	Talic, N.	2011	American Journal of Orthodontics and Dentofacial Orthopedics
General	Talic, N.	2016	Journal of Contemporary Dental Practice
General	Taner, T., Haydar, B., Kavuklu, I., & Korkmaz, A.	2000	American Journal of Orthodontics and Dentofacial Orthopedics
General	Tang, A., Forsberg, C., Andlin-Sobocki, A., Ekstrand, J., & Hagg, U.	2013	American Journal of Orthodontics and Dentofacial Orthopedics
General	Tawfik, M., Izzat Bakhit, D., El Sharaby, F., Moustafa, Y., & Dehis, H.	2022	Angle Orthodontist
General	Teh, N., Sivarajan, S., Asif, M., Ibrahim, N., & Wey, M.	2020	Angle Orthodontist
General	Tehranchi, A., Behnia, H., Pourdanesh, F., Behnia, P., Pinto, N., & Younessian, F.	2018	European Journal of Dentistry
General	Telatar, B., & Gungor, A.	2021	Fortschritte Der Kieferorthopadie [Journal of Orofacial Orthopedics]
General	Theerasopon, P., Lindauer, S., & Charoemratrote, C.	2021	Dental Press Journal of Orthodontics
General	Thickett, E., & Power, S.	2010	European Journal of Orthodontics
General	Thind, B., Stirrups, D., & Hewage, S.	2009	American Journal of Orthodontics and Dentofacial Orthopedics
General	Thiruvenkatachari, B., Sandler, J., Murray, A., Walsh, T., & O’Brien, K.	2010	American Journal of Orthodontics and Dentofacial Orthopedics
General	Thiyagarajah, S., Spary, D., & Rock, W.	2006	Journal of Orthodontics
General	Toodehzaeim, M., Maybodi, F., Rafiei, E., Toodehzaeim, P., & Karimi, N.	2024	BMC Oral Health
General	Torres, F., Almeida, R., de Almeida, M., Almeida-Pedrin, R., Pedrin, F., & Henriques, J.	2006	European journal of orthodontics
General	Tortop, T., Kaygisiz, E., Gencer, D., Yuksel, S., & Atalay, Z.	2014	Angle Orthodontist
General	Tortop, T., Keykubat, A., & Yuksel, S.	2007	American Journal of Orthodontics and Dentofacial Orthopedics
General	Toyokawa-Sperandio, K., Conti, A., Fernandes, T., Almeida-Pedrin, R., Almeida, M., & Oltramari, P.	2021	Korean Journal of Orthodontics
General	Tran, G., Rucker, R., Foley, P., Bankhead, B., Adel, S., & Kim, K.	2024	European Journal of Orthodontics
General	Trenouth, M., & Desmond, S.	2012	Journal of Orthodontics
General	Trimpeneers, L., & Dermaut, L.	1996	American Journal of Orthodontics and Dentofacial Orthopedics
General	Tulloch, J., Phillips, C., Koch, G., & Proffit, W.	1997	American Journal of Orthodontics and Dentofacial Orthopedics
General	Tulloch, J., Proffit, W., & Phillips, C.	1997	American Journal of Orthodontics and Dentofacial Orthopedics
General	Tulloch, J., Proffit, W., & Phillips, C.	2004	American Journal of Orthodontics and Dentofacial Orthopedics
General	Tunçer, N., Arman-Özçirpici, A., Oduncuoglu, B., Göçmen, J., & Kantarci, A.	2017	European Journal of Orthodontics
General	Türköz, C., Ataç, M., Tuncer, C., Balos Tuncer, B., & Kaan, E.	2011	European Journal of Orthodontics
General	Turner, P.	1993	British Journal of Orthodontics
General	Ugolini, A., Bruni, A., Abate, A., Pistoni, F., Donelli, M., Quinzi, V., Silvestrini Biavati, F., & Lanteri, V.	2025	European Journal of Paediatric Dentistry
General	Ugolini, A., Cerruto, C., Di Vece, L., Ghislanzoni, L., Sforza, C., Doldo, T., Silvestrini-Biavati, A., & Caprioglio, A.	2015	Angle Orthodontist
General	Ulhaq, A., Esmail, Z., Kamaruddin, A., Meadows, S., Daus, J., Vitale, M., Perillo, L., Sherriff, M., & Bister, D.	2017	American Journal of Orthodontics and Dentofacial Orthopedics
General	Ulusoy, C., Müjdeci, A., & Gökay, O.	2009	European Journal of Orthodontics
General	Ummat, A., Shetty, S., Desai, A., Nambiar, S., & Natarajan, S.	2024	Clinical Oral Investigations
General	Upadhyay, M., Yadav, S., & Patil, S.	2008	American Journal of Orthodontics and Dentofacial Orthopedics
General	Upadhyay, M., Yadav, S., Nagaraj, K., & Patil, S.	2008	American Journal of Orthodontics and Dentofacial Orthopedics
General	Üretürk, S., Saraç, M., Fıratlı, S., Can, Ş., Güven, Y., & Fıratlı, E.	2017	Lasers in Medical Science
General	Uribe, F., Davoody, L., Mehr, R., Jayaratne, Y., Almas, K., Sobue, T., Allareddy, V., & Nanda, R.	2017	European Journal of Orthodontics
General	Usmani, T., O’Brien, K., Worthington, H., Derwent, S., Fox, D., Harrison, S., Sandler, P., & Mandall, N.	2002	Journal of Orthodontics
General	Uysal, T., Basciftci, F., Uşümez, S., Sari, Z., & Buyukerkmen, A.	2003	American Journal of Orthodontics and Dentofacial Orthopedics
General	Uysal, T., Ramoglu, S., Ertas, H., & Ulker, M.	2010	American Journal of Orthodontics and Dentofacial Orthopedics
General	Uzel, A., Uzel, I., & Toroglu, M.	2007	Angle Orthodontist
General	Vaheed, N., Gupta, M., David, S., Sam, G., Ramanna, P., & Bhagvandas, S.	2018	Journal of Contemporary Dental Practice
General	Vaida, L., Moca, A., Negrutiu, B., Precup, A., Bumbu, B., Scrobota, I., & Bran, S.	2019	Romanian Journal of Morphology and Embryology
General	Valencia, R., Saadia, M., & Grinberg, G.	2004	American Journal of Orthodontics and Dentofacial Orthopedics
General	Varga, S., Spalj, S., Anic Milosevic, S., Lapter Varga, M., Mestrovic, S., Trinajstic Zrinski, M., & Slaj, M.	2017	American Journal of Orthodontics and Dentofacial Orthopedics
General	Varlik, S., & Demirbaş, E.	2009	American Journal of Orthodontics and Dentofacial Orthopedics
General	Varlik, S., Gültan, A., & Tümer, N.	2008	European Journal of Orthodontics
General	Verstrynge, A., Ghesquiere, A., & Willems, G.	2004	Orthodontics & craniofacial research
General	Victor, D., Prabhakar, R., Karthikeyan, M., Saravanan, R., Vanathi, P., Vikram, N., Reddy, P., & Sudeepthi, M.	2014	Journal of Clinical and Diagnostic Research
General	Vijayakumar, R., Jagadeep, R., Ahamed, F., Kanna, A., & Suresh, K.	2014	Journal of Pharmacy & Bioallied Sciences
General	Villalobos, F., Sinha, P., & Nanda, R.	2000	American Journal of Orthodontics and Dentofacial Orthopedics
General	Virkkula, T., Kantomaa, T., Julku, J., & Pirttiniemi, P.	2009	American Journal of Orthodontics and Dentofacial Orthopedics
General	von Bremen, J., Pancherz, H., & Ruf, S.	2007	European Journal of Orthodontics
General	Vongtiang, N., Tongkitcharoen, N., Eurutairat, S., Manopatanakul, S., Santiwong, P., & Viwattanatipa, N.	2025	Orthodontics & Craniofacial Research
General	Wahab, R., Idris, H., Yacob, H., & Ariffin, S.	2012	European Journal of Orthodontics
General	Waldenström, S., Qaljaee, J., Bresin, A., Esmaili, S., & Westerlund, A.	2024	European Journal of Orthodontics
General	Wang, J., Lamani, E., Christou, T., Li, P., & Kau, C.	2020	BMC Oral Health
General	Wang, Q., Chen, W., Smales, R., Peng, H., Hu, X., & Yin, L.	2012	Hua Zhong Ke Ji Da Xue Xue Bao
General	Ward, J., Wolf, B., Leite, L., & Zhou, J.	2015	Angle Orthodontist
General	Weiland, F.	2003	European Journal of Orthodontics
General	Weiland, F., Bantleon, H., & Droschl, H.	1996	American Journal of Orthodontics and Dentofacial Orthopedics
General	Weissheimer, A., de Menezes, L., Mezomo, M., Dias, D., de Lima, E., & Rizzatto, S.	2011	American Journal of Orthodontics and Dentofacial Orthopedics
General	Wen-Ching Ko, E., Huang, C., Lo, L., & Chen, Y.	2012	Journal of Oral and Maxillofacial Surgery
General	Wenger, N., Deacon, S., & Harradine, N.	2008	Journal of Orthodontics
General	West, A., Jones, M., & Newcombe, R.	1995	American Journal of Orthodontics and Dentofacial Orthopedics
General	Wheeler, T., McGorray, S., Dolce, C., Taylor, M., & King, G.	2002	American Journal of Orthodontics and Dentofacial Orthopedics
General	Wieczorek, K., Harzer, W., Wehrbein, H., Moergel, M., Kunkel, M., & Jung, B.	2019	Angle Orthodontist
General	Wiedel, A., & Bondemark, L.	2015	Angle Orthodontist
General	Wiedel, A., & Bondemark, L.	2015	European Journal of Orthodontics
General	Willems, G., Butaye, C., Raes, M., Zong, C., Begnoni, G., & Cadenas de Llano-Perula, M.	2023	European Journal of Orthodontics
General	Williams, P., Sherriff, M., & Ireland, A.	2005	European Journal of Orthodontics
General	Wilmes, B., Olthoff, G., & Drescher, D.	2009	Fortschritte Der Kieferorthopadie [Journal of Orofacial Orthopedics]
General	Withayanukonkij, W., Chanmanee, P., Promsawat, M., Viteporn, S., & Leethanakul, C.	2023	Angle Orthodontist
General	Wong, H., Collins, J., Tinsley, D., Sandler, J., & Benson, P.	2013	Journal of Orthodontics
General	Wong, M., & Power, S.	2003	Journal of Orthodontics
General	Woodhouse, N., DiBiase, A., Johnson, N., Slipper, C., Grant, J., Alsaleh, M., Donaldson, A., & Cobourne, M.	2015	Journal of Dental Research
General	Woods, M.	2008	American Journal of Orthodontics and Dentofacial Orthopedics
General	Wortham, J., Dolce, C., McGorray, S., Le, H., King, G., & Wheeler, T.	2009	American Journal of Orthodontics and Dentofacial Orthopedics
General	Wu, A., Turk, T., Colak, C., Elekdağ-Turk, S., Jones, A., Petocz, P., & Darendeliler, M.	2011	American Journal of Orthodontics and Dentofacial Orthopedics
General	Xu, T., Zhang, X., Oh, H., Boyd, R., Korn, E., & Baumrind, S.	2010	American Journal of Orthodontics and Dentofacial Orthopedics
General	Yaqoob, O., Dibiase, A., Fleming, P., & Cobourne, M.	2012	Angle Orthodontist
General	Yassaei, S., Aghili, H., Afshari, J., Bagherpour, A., & Eslami, F.	2016	Lasers in Medical Science
General	Yassaei, S., Kordi, S., Aghili, H., Zavar Reza, J., & Ebrahiminik, Z.	2023	Journal of Lasers in Medical Sciences
General	Yassir, Y., El-Angbawi, A., McIntyre, G., Revie, G., & Bearn, D.	2019	European journal of orthodontics
General	Yassir, Y., McIntyre, G., El-Angbawi, A., & Bearn, D.	2019	European journal of orthodontics
General	Yilmaz, H., Ozlu, F., Turk, T., & Darendeliler, M.	2021	Progress in Orthodontics
General	Younes, M., Albelasy, N., & Fouda, A.	2025	Dental Press Journal of Orthodontics
General	Zeitounlouian, T., Zeno, K., Brad, B., & Haddad, R.	2021	BMC oral health
General	Zeitounlouian, T., Zeno, K., Brad, B., & Haddad, R.	2021	Fortschritte der Kieferorthopadie [Journal of orofacial orthopedics]
General	Zhang, C., Shen, G., Ning, Y., Liu, H., Zhao, Y., & Liu, D.	2020	American Journal of Orthodontics and Dentofacial Orthopedics
General	Zhang, L., Guo, R., Xu, B., Wang, Y., & Li, W.	2022	Progress in Orthodontics
General	Zhao, H., Sun, R., Cao, S., & Han, J.	2024	International Dental Journal
General	Zhao, N., Feng, J., Hu, Z., Chen, R., & Shen, G.	2015	Head & face medicine
General	Zheng, J., & Yang, K.	2021	BMC Oral Health
General	Zhifang, C., & Wei, Z.	2016	Hua Xi Kou Qiang Yi Xue Za Zhi [West China Journal of Stomatology]
General	Zhu, Y., Lin, J., Long, H., Ye, N., Huang, R., Yang, X., Jian, F., & Lai, W.	2017	American Journal of Orthodontics and Dentofacial Orthopedics
General	Zimmer, B., & Nischwitz, D.	2012	Fortschritte Der Kieferorthopadie [Journal of Orofacial Orthopedics]
TMD/TMJ	Ekberg & Nilner	2004	Acta Odontologica Scandinavica
TMD/TMJ	Ekberg et al.	1998	Acta Odontologica Scandinavica
TMD/TMJ	Jokstad et al.	2005	Acta Odontologica Scandinavica
TMD/TMJ	Kuttila et al.	2002	Acta Odontologica Scandinavica
TMD/TMJ	Vrbanović & Alajbeg	2019	Acta Stomatologica Croatica
TMD/TMJ	Costa et al.	2015	Archives of Oral Biology
TMD/TMJ	van Grootel et al.	2017	BMC Musculoskeletal Disorders
TMD/TMJ	Sun et al.	2023	BMC Oral Health
TMD/TMJ	Mazzetto et al.	2009	Brazilian Dental Journal
TMD/TMJ	Afshari et al.	2025	Clinical and Experimental Dental Research
TMD/TMJ	Ahmed et al.	2016	Clinical and Experimental Dental Research
TMD/TMJ	Oliveira et al.	2019	Clinical and Experimental Dental Research
TMD/TMJ	Bergmann et al.	2020	Clinical Oral Investigations
TMD/TMJ	Alhayek et al.	2023	Cureus
TMD/TMJ	Khwanda et al.	2022	Cureus
TMD/TMJ	Tecco et al.	2021	Diagnostics
TMD/TMJ	Nitecka-Buchta et al.	2014	Endokrynologia Polska
TMD/TMJ	Klepzig et al.	2024	Human Brain Mapping
TMD/TMJ	Devi et al.	2017	Indian Journal of Dental Research: Official Publication of Indian Society for Dental Research
TMD/TMJ	Hamata et al.	2009	Journal of Applied Oral Science
TMD/TMJ	Mani et al.	2025	Journal of Dental Research, Dental Clinics, Dental Prospects
TMD/TMJ	Christidis et al.	2014	Journal of Oral & Facial Pain and Headache
TMD/TMJ	Wahlund et al.	2015	Journal of Oral & Facial Pain and Headache
TMD/TMJ	Cimino et al.	2025	Journal of Oral Rehabilitation
TMD/TMJ	Qin et al.	2025	Journal of Oral Rehabilitation
TMD/TMJ	Saha et al.	2019	Medicine
TMD/TMJ	Pihut et al.	2018	Pain Research and Management
TMD/TMJ	Huth et al.	2023	Scientific Reports
TMD/TMJ	Gupta et al.	2022	The Journal of Indian Prosthodontic Society
TMD/TMJ	Gupta et al.	2024	The Journal of Indian Prosthodontic Society
TMD/TMJ	Katyayan et al.	2014	The Journal of Indian Prosthodontic Society
TMD/TMJ	Ram & Shah	2021	The Journal of Indian Prosthodontic Society
TMD/TMJ	Sharma et al.	2025	The Journal of Indian Prosthodontic Society
TMD/TMJ	Kumar Maurya et al.	2022	Turkish Journal of Orthodontics
